# Supplementary material for: DDX60 Is Associated With Glioma Malignancy and Serves as a Potential Immunotherapy Biomarker
Source: Front Oncol. 2021 Jun 10;11:665360. doi: 10.3389/fonc.2021.665360 (PMC8222729; doi:10.3389/fonc.2021.665360)
Supplement: Supplementary file 1 [file DataSheet_1.zip]

Archive with 14 entries (13 files):
- supplement/
- __MACOSX/._supplement
- supplement/S Table 6 metagenes for immune cells.xlsx
- __MACOSX/supplement/._S Table 6 metagenes for immune cells.xlsx
- supplement/S table 3 Inflamantory genes 105.xlsx
- __MACOSX/supplement/._S table 3 Inflamantory genes 105.xlsx
- supplement/Supplementary Figures.docx
- __MACOSX/supplement/._Supplementary Figures.docx
- supplement/S table 5 149-CGGA.xlsx
- __MACOSX/supplement/._S table 5 149-CGGA.xlsx
- supplement/S table 2. 775genes-r>0.3.xlsx
- __MACOSX/supplement/._S table 2. 775genes-r>0.3.xlsx
- supplement/S Table 4 105-TCGA.xlsx
- __MACOSX/supplement/._S Table 4 105-TCGA.xlsx
