# Supplementary material for: DDX60 Is Associated With Glioma Malignancy and Serves as a Potential Immunotherapy Biomarker
Source: Front Oncol. 2021 Jun 10;11:665360. doi: 10.3389/fonc.2021.665360 (PMC8222729; doi:10.3389/fonc.2021.665360)
Supplement: Supplementary file 1 [file DataSheet_1.zip › supplement/S table 5 149-CGGA.xlsx]

## Sheet: order-CGGA
	CGGA_738	CGGA_1078	CGGA_309	CGGA_D03	CGGA_1099	CGGA_679	CGGA_578	CGGA_603	CGGA_483	CGGA_1307	CGGA_1015	CGGA_1237	CGGA_1034	CGGA_545	CGGA_1911	CGGA_1314	CGGA_859	CGGA_1072	CGGA_521	CGGA_1728	CGGA_676	CGGA_D02	CGGA_1108	CGGA_D51	CGGA_1388	CGGA_727	CGGA_1826	CGGA_251	CGGA_564	CGGA_1045	CGGA_1114	CGGA_330	CGGA_1558	CGGA_1415	CGGA_482	CGGA_1079	CGGA_878	CGGA_1035	CGGA_1601	CGGA_1659	CGGA_1287	CGGA_1301	CGGA_1374	CGGA_1709	CGGA_796	CGGA_1353	CGGA_1412	CGGA_D18	CGGA_804
GGT1	1.70044	3.35896	1.3505	2.67807	2.28983	2.77821	1.93734	2.13422	1.99639	2.27501	2.45154	2.23573	2.38128	1.57046	1.80323	2.07382	2.97269	1.67807	2.09424	3.02148	1.75275	2.35614	2.46728	2.35614	2.22342	1.32769	3.07553	2.26903	2.03562	2.36457	1.96347	2.5008	2.7866	2.32193	3.48543	2.66676	1.99277	2.81558	2.17951	2.72901	2.05658	1.97085	3.02148	2.4957	2.23879	2.16672	2.79701	2.80323	1.75702
LIME1	3.22497	2.56071	1.89918	3.07211	3.62293	2.85798	3.08236	2.14405	3.26153	3.72683	2.93734	2.91265	2.81967	2.65764	4.2555	3.56682	1.9486	3.05832	3.98732	5.46401	3.03034	3.56316	4.774	2.32769	2.90689	3.62994	4.60585	2.11437	2.45943	4.49953	3.83188	1.89918	4.60229	2.68706	3.77716	3.71809	3.76235	2.59216	4.0072	5.42492	1.83996	2.39232	3.5373	4.60763	2.37573	3.71918	3.0635	3.41819	3.23113
PODXL2	5.24108	5.35509	4.19298	4.77716	5.08874	5.11103	5.61618	6.31669	3.96532	4.7447	2.20163	5.97842	5.33092	4.68538	5.00315	6.74295	4.51979	5.53667	7.56811	7.00776	4.22419	3.63343	5.65048	4.26078	4.82731	5.53169	6.21393	5.77505	5.62029	4.39232	4.10266	4.13668	7.44402	3.5656	7.26529	5.24031	5.42223	3.69377	5.90063	5.21296	4.68482	4.61412	4.34554	6.37938	5.41684	5.20085	5.9521	6.06156	4.82222
SH2B2	4.25701	1.89142	1.94486	3.46205	2.97269	2.63691	2.59455	4.46793	3.52607	2.96162	2.66676	3.7845	2.50589	2.48027	4.84599	3.94486	3.8748	4.33199	4.15056	5.91504	4.26454	3.25096	3.84097	3.28244	3.55704	4.10014	3.69711	3.64731	5.80632	3.98823	2.65076	1.51602	5.59006	3.62527	4.73552	2.45943	3.32048	3.41143	5.91982	5.24755	1.73985	1.51096	3.3978	5.21179	1.69153	3.13914	3.12598	3.0072	1.93357
FER	2.04963	2.24184	2.63459	2.20163	1.38957	2.22033	2.50589	2.44626	1.9782	2.33056	1.80323	2.04264	2.25701	2.35614	1.82375	1.04963	2.16672	1.90304	1.91073	1.41684	2.22342	1.74846	2.24793	1.69153	2.20789	2.6017	1.91073	1.926	2.12102	1.46989	1.34483	2.45681	1.73985	2.30159	1.85599	1.83996	2.04963	1.9486	1.30451	1.60407	2.73769	1.70929	2.10098	1.81558	1.96347	2.75702	2.01792	2.19535	1.926
FLVCR1	1.90304	1.48543	2.50843	1.54102	2.40599	1.32193	1.67356	2.93168	2.88753	2.79077	2.09761	2.31325	1.852	2.28983	3.35191	1.52105	1.7866	3.59932	2.21412	1.69153	2.52607	2.51854	2.34199	1.96347	1.61824	1.86394	2.03562	2.23879	2.03562	1.57046	2.36177	1.78241	1.67807	1.62761	2.33628	1.5509	1.8953	1.65076	1.51096	1.65535	1.95977	1.38957	2.27202	2.33628	1.94486	2.23266	1.96717	2.18587	1.19535
ANKHD1	5.31615	4.37851	4.87922	4.39643	5.37434	4.81147	4.87431	5.14853	4.55213	5.02281	4.41616	4.64212	4.55766	5.20555	6.14934	3.48543	4.84699	5.24489	4.73335	4.40122	5.05181	5.05485	5.48671	4.926	5.28873	4.67638	4.87873	4.54473	4.71589	4.78188	5.19456	4.63052	5.10518	5.29241	5.33593	4.24717	4.73173	5.39403	4.95327	5.43829	4.7339	4.53792	4.92552	5.07724	4.89482	5.7021	4.72137	4.46989	4.8953
ANKRD17	4.53667	3.8339	4.58856	3.64039	3.33628	4.1643	3.7666	4.64731	4.54102	3.88264	4.22188	4.02945	3.96717	4.29646	4.56864	3.91839	4.03386	3.88362	4.29646	2.95047	4.44228	3.56438	3.60407	3.82883	4.49953	4.12019	3.97269	3.61824	3.9982	3.86295	3.61589	4.03298	3.23726	3.87381	3.92979	3.61824	4.43896	3.91743	3.0072	3.94392	4.51916	3.99548	4.08916	3.72574	3.72137	4.98368	3.7761	3.55213	4.20242
OTUD4	3.7301	3.26303	3.95047	2.98914	2.56071	3.4019	3.72792	3.47638	3.81865	3.33342	3.32193	2.94111	3.45154	3.76235	4.38128	2.61589	3.51223	3.58256	3.48414	2.47249	3.25248	3.4019	3.75596	3.49825	3.59096	3.58976	3.61117	2.85	3.45943	3.34483	2.71809	3.26754	2.69153	3.39643	2.97453	3.25248	3.23879	4.14405	2.82782	3.17632	3.65191	2.98914	3.47768	2.92979	3.52356	3.76129	2.91839	2.89336	2.92979
CD38	3.69153	2.94298	4.47962	0.722466	2.12433	3.18428	3.68594	3.42895	3.03034	3.95047	2.11103	1.19535	3.45154	4.47184	1.28688	0.956057	1.98914	1.97453	3.66789	2.82985	2.6017	4.56255	1.92979	3.38681	3.69042	4.6893	2.27202	4.42492	4.88899	2.69377	3.50843	4.05918	3.19692	2.81762	3.91361	3.16672	0.263034	1.75275	2.95977	0.731183	3.9486	2.43296	2.54102	2.95791	3.6241	2.26604	3.12102	1.95606	2.95977
CX3CR1	5.05528	5.59574	4.51412	3.43829	4.1102	4.69599	3.12763	6.06932	4.27575	5.23036	4.8674	3.09085	6.34926	6.92896	2.31904	4.95466	0.9855	5.75087	6.05897	5.08874	5.73769	2.07382	5.46467	3.27798	7.20721	5.56102	2.73118	3.38681	6.26003	3.05137	3.42895	6.848	2.69377	5.69933	4.28983	5.34837	4.92742	1.32769	3.39506	5.40395	5.40429	5.43095	2.91265	3.45022	5.53574	4.63401	5.57743	3.47249	6.31814
TLR10	2.63227	1.17632	1.09761	0.555816	0.0976108	0.659925	0.565597	1.87578	2.12102	1.3505	1.35614	-0.168123	2.40871	3.02503	-0.184425	2.01436	0.695994	2.03562	1.72683	0.773996	2.10769	0.263034	1.05658	1.18903	3.10434	2.14078	0.137504	1.15056	2.48285	0.799087	-0.0291463	2.56071	0.176323	1.75702	0.632268	0.871844	0.782409	0.286881	0.31034	0.201634	1.63227	0.367371	0.0976108	1.16993	1.28096	0.464668	1.33914	1.53605	2.02148
ANXA9	0.863938	0.765535	1.15056	0.85599	1.31034	0.389567	0.604071	1.13093	0.443607	0.790772	-0.0740006	0.757023	0.545968	1.30451	-0.104697	0.0565835	0.475085	1.61353	0.163499	0.443607	0.739848	1.41143	0.31034	1.21412	0.941106	0.863938	0.516015	0.613532	0.903038	0.124328	1.02148	0.956057	0.214125	0.526069	1.09761	0.903038	0.238787	1.0072	0.189034	0.250962	1.23879	0.505891	0.748461	0.389567	1	0.475085	1.0072	0.748461	1.80735
PVRIG	1.32193	0.604071	1.08406	-0.217591	1.31615	0.367371	-0.37707	1.14405	1.18269	1.20163	0.687061	-0.535332	1.09761	1.51096	1.52105	-0.0291463	0.214125	0.584963	0.970854	1.07724	-0.136062	0.704872	1.8953	1.42761	0.575312	1.85599	0.713696	0.189034	1.36737	0.389567	0.963474	0.475085	1.53605	0.941106	1.73118	-0.556393	-0.268817	2.21101	2.27798	2.51349	0.536053	1.08406	0.485427	0.815575	1.774	1.46467	1.85997	1.1635	2.04264
BCL6	6.52325	5.24031	5.2032	5.09212	5.21723	4.93876	5.63865	6.62702	4.59574	5.58556	4.32841	3.45549	5.84323	5.66278	4.28096	5.50239	5.87332	4.41752	6.56925	6.1266	4.39643	5.58616	6.79714	6.18269	5.58736	4.65707	5.05094	5.09297	3.57289	5.62527	4.86641	5.0691	5.93829	6.12122	5.31216	4.47184	4.71039	5.95652	5.55612	5.97315	4.98277	4.55152	6.3293	5.02857	4.71205	5.96855	4.92029	4.37156	4.18982
STAT2	7.45804	6.12578	5.90063	6.52685	7.03474	6.85412	5.11728	5.6311	7.05105	6.07082	7.05507	5.01078	6.18369	6.28983	6.45812	5.69794	5.4522	5.96648	6.24945	6.7324	7.5499	6.51617	7.44435	6.45253	6.29094	6.22997	6.3345	5.44128	5.80452	5.90207	7.88264	5.64616	6.95652	6.26115	5.89433	5.12309	6.74241	5.97613	6.57183	7.38068	5.9674	6.07682	6.31052	6.35209	6.68986	6.51112	6.22516	5.6585	7.46655
IL27RA	1.5509	0.918386	1.1177	1.25701	1.56071	1.15056	0.545968	1.15056	1.12433	0.495695	2.63227	1.99639	0.757023	0.925999	2.21101	0.333424	1.8679	0	0.62293	-0.0892673	0.344828	1.27501	2.23879	0.464668	0.238787	0.378512	0.918386	1.39506	0.555816	0.956057	1.61824	1.11103	0.545968	0.613532	1.19535	1.34483	1.5509	1.93734	0.918386	2.20789	-0.200913	0.411426	0.0703893	1.04963	1.27501	1.70929	1.91456	2.75489	0.565597
TNFRSF21	5.46532	4.06178	4.393	5.55182	5.26454	5.58826	5.42089	5.75248	3.74416	5.1981	4.83491	5.46858	4.82782	4.14323	2.49825	3.64847	5.45385	5.06695	5.78005	4.16993	5.93428	4.69933	4.82629	5.71781	5.0955	4.60999	3.2765	4.55704	4.51223	5.51191	4.84248	4.75756	5.72928	3.72465	6.05572	4.46989	5.32012	4.10434	5.08406	5.40769	5.53263	4.40599	4.56438	3.91073	4.29278	4.60585	5.67412	6.21878	5.6642
LRCH1	2.63923	2.56316	2.40871	2.27202	2.16672	2.35332	1.74846	2.60644	2.3505	2.24793	2.73335	2.20477	3.36737	2.59216	2.90304	2.22651	2.53605	3.24945	2.50589	1.67356	2.72683	2.20163	2.96532	2.31034	2.51096	1.84398	2.10769	1.99277	2.33342	2.05311	2.38405	2.86196	1.24489	2.61353	1.75275	2.05658	2.45154	2.60881	1.85599	2.43296	2.62994	2.15056	1.93357	1.75702	2.40871	2.70929	2.32769	2.37573	2.3978
FLT1	2.48027	2.25701	2.29572	2.84599	1.21412	2.94111	1.88362	1.88753	2.62527	2.74201	3.29278	2.16672	2.76129	2.50335	2.18903	1.16993	2.71589	1.76977	2.68706	1.22033	3.46205	2.76553	2.0036	2.29278	1.90304	2.60407	1.51096	2.01078	2.40599	2.79701	3.04089	2.90689	1.14405	2.80735	1.72683	1.95233	1.98914	3.15543	2.03914	1.53605	2.61589	2.67129	2.31325	1.10434	2.36457	2.78031	2.14078	2.1375	2.0036
KDR	1.9222	1.5509	2.9279	2.81967	1.97085	2.99095	3.4489	2.05658	5.02591	2.18903	2.72028	1.79077	2.20789	2.44361	1.64616	1.99277	1.21412	1.38957	2.62293	1.91456	3.55827	2.65992	2.97453	1.02148	2.33056	1.80735	2.30743	1.15704	2.09085	2.73118	3.92315	3.24641	1.70044	1.36737	2.31034	2.30743	2.22959	2.51854	2.30743	2.28096	2.26903	2.75275	1.93357	2.19219	2.09085	3.33628	2.33342	2.50335	1.87184
BTN3A2	6.05028	5.80684	3.92695	5.71452	2.91839	6.3147	6.11582	6.1035	5.53138	5.8505	5.8515	5.23955	3.76871	5.43929	6.17313	5.60259	5.83769	5.3978	5.79986	4.1127	5.63081	4.85649	5.49474	5.58946	5.84248	4.30889	5.42223	4.05398	4.24031	5.14241	5.90905	4.67412	5.68818	5.12391	4.10852	4.48478	6.44807	4.74578	5.03078	5.25399	3.30305	5.19535	5.79779	4.96532	4.54844	5.23649	5.75141	6.03298	4.49953
BTN3A1	5.39094	4.29719	4.51916	4.18031	4.44361	4.7761	4.85798	5.89893	4.93734	4.90689	5.00944	3.80012	4.32409	4.54967	5.21917	4.39917	4.30816	4.5601	4.89142	3.96993	4.49506	3.49185	5.29462	4.93782	6.00832	4.58676	4.75061	3.62176	4.19456	3.6837	5.05007	3.91743	5.02945	4.28688	4.02237	3.56194	5.64962	4.11853	3.8953	4.52669	3.78869	3.9514	4.71809	3.96901	3.61589	4.68482	5.07682	5.09972	3.7866
BTN3A3	5.16792	4.31759	4.73931	4.60348	4.33771	5.13873	4.96809	5.55152	4.95559	4.80426	5.02724	3.98641	4.40395	4.69488	4.66619	4.74201	4.17712	4.4121	4.69488	3.94579	4.44095	3.73769	4.76235	4.77189	6.23688	4.19298	4.60822	4.09339	4.59156	3.5097	4.47379	4.28392	4.76394	4.14731	4.29793	3.51349	5.41481	3.38405	4.41886	4.64904	3.48929	4.18031	4.80839	3.76447	3.98368	4.54535	5.52638	4.9279	3.51223
IL18BP	4.22033	3.59813	3.9644	4.07724	3.80012	3.75596	2.86394	4.1643	3.28392	3.31325	4.10518	3.84197	4.01167	4.15543	3.29572	3.33199	4.14405	3.79286	3.30012	3.89045	4.0993	4.67356	4.21723	5.06048	4.86047	3.43429	4.36247	2.68706	3.15866	3.77083	3.2765	3.78555	4.0781	3.90497	3.53978	2.80529	5.37678	4.22728	4.05485	3.91073	3.46467	3.53356	4.95373	3.94298	3.11936	3.5008	4.71094	4.38957	3.61235
TAP1	7.07007	5.0691	5.77294	6.21742	5.99548	6.34997	5.84046	6.61043	6.46744	6.01569	5.69181	6.43663	4.85	5.49729	7.90521	5.81967	6.09381	6.27296	5.80529	5.94743	5.70736	5.26566	5.75007	6.1035	6.33985	4.72792	6.30323	4.98048	4.78293	6.47054	6.58752	4.91313	6.5691	5.7057	5.37365	4.82528	8.63753	5.36352	6.5932	6.65521	4.68426	5.27873	6.03826	6.64775	5.01078	6.13791	5.57289	7.17742	4.88264
OAS3	6.71218	5.90328	5.57954	5.8535	4.95559	5.60051	3.15381	4.45681	5.99503	4.62702	4.73985	4.43029	5.66221	5.09128	5.15866	3.91552	4.84499	6.59485	5.13914	5.04571	5.17193	4.99955	5.48091	5.04002	4.52607	4.29425	3.83693	3.75489	4.42021	3.56803	6.01346	3.22497	4.33485	5.30232	4.49185	2.19219	6.28021	3.10098	5.04045	5.13381	3.23879	3.55213	3.13586	5.09255	4.57713	4.26604	4.77716	4.75007	4.83238
BTN2A2	3.93452	3.09592	3.59813	4.09677	3.49953	3.82782	3.64501	3.67582	4.36597	3.76447	4.1643	3.2765	2.61353	4.41278	4.95559	3.62059	3.20633	3.39369	3.7126	2.82375	4.02945	4.02059	3.66107	3.55704	4.42223	3.28836	3.52356	2.76765	3.5373	3.50462	4.48156	3.42358	3.96162	3.53481	2.0072	3.2765	3.92884	2.84197	3.31759	4.0781	2.39506	2.79909	3.79286	4.22574	3.07039	3.75275	3.60288	3.83086	2.16672
BTN2A3P	2.44626	1.17632	1.48543	2.04963	1.1375	1.79909	1.45418	1.4957	2.24489	1.73985	2.45681	0.823749	1.03562	1.96347	2.926	1.1635	1.32769	2.10098	2.18587	0.604071	1.9486	2.16993	2.23573	1.76553	1.92979	1.60881	1.0635	1.37295	1.76553	2.03914	2.1635	1.09761	1.54597	1.30451	0.432959	0.659925	1.852	1.8679	1.10434	2.07382	0.594549	0.0703893	1.53605	2.1177	0.695994	2.28096	1.25096	0.85599	0.659925
CXCL9	0.613532	2.65992	3.849	0.454176	2.12433	2.41684	2.3505	0.847997	5.35966	0.9855	4.47444	1.23266	2.33914	1.91073	2.74201	1.54102	0.201634	2.21412	-0.643856	-0.0439433	1.61353	0.650765	1.67356	1.80735	2.59455	0.111031	2.44626	1.42223	-0.454032	0.584963	2.23573	1.9782	2.852	1.20163	0.0840643	-0.0144996	1.79077	0.189034	0.895303	1.09085	0.0565835	2.86987	4.66107	1.60407	-0.395929	2.1177	1.15704	5.11645	0.516015
CXCL10	4.43429	6.10957	7.03738	3.79909	4.76977	4.99322	2.83794	2.15704	6.86851	2.66221	6.07403	4.23573	5.35509	5.17792	4.71039	5.83744	2.75489	5.43095	1.926	3.70155	4.11686	2.37573	4.63749	4.54844	5.2854	3.42089	6.35984	2.30743	4.11853	4.42089	3.69599	3.31034	4.26529	4.52293	1.61353	2.34483	5.92029	2.22651	5.61206	3.82171	1.79494	4.35614	6.56423	6.10936	3.57046	3.73985	3.61824	5.29462	3.67807
CXCL11	1.20789	2.60644	4.2211	1.54102	1.62293	1.39506	1.04963	0.432959	3.36177	0.475085	4.71425	2.67807	2.10098	2.01436	1.85599	4.12184	1.03562	2.41684	0.85599	2.17632	1.56071	0.739848	1.83592	0.895303	2.44361	0.918386	4.25852	1	2.69599	1.29278	0.831877	3.43296	1.81558	1.11103	1.20789	2.0635	4.89579	-0.152003	2.37851	1.80735	0.389567	1.94111	3.69599	3.4489	1.49057	2.07382	0.669027	3.22651	1.55582
APOBEC3C	3.3505	5.04571	3.76447	4.10601	3.96347	3.63923	2.22033	3.19219	4.55397	2.76129	4.44361	2.10434	3.10601	3.78973	4.47119	3.52482	5.00045	2.41684	2.94111	1.9486	3.86394	3.4957	2.91456	4.35332	3.27501	2.30743	3.40599	1.51602	3.39094	3.05832	3.926	4.47314	3.88069	4.97361	2.45943	2.94486	2.9486	4.77821	3.92979	3.75489	1.75702	2.76553	2.96532	2.90111	3.24336	3.70487	3.6792	2.848	3.13586
APOBEC3G	3.44758	4.16511	3.15218	3.76341	4.27426	3.47508	2.51096	2.76341	4.45286	2.30159	4.5735	2.79077	3.57652	3.27947	4.03122	3.41278	4.08661	3.38957	3.59455	3.24031	3.0054	2.76765	3.93829	4.07553	3.36737	2.54597	3.56438	1.57531	3.0635	3.16993	3.68706	3.75916	4.51854	4.26078	2.04614	3.26903	3.18903	4.43363	4.63285	4.08916	1.93357	3.18269	2.40599	3.38128	2.774	3.32337	3.13422	3.70266	3.32912
PDCD1LG2	1.18269	1.99639	2.82985	1.43296	2.0635	2.70929	0.464668	2.35332	2.99095	2.02148	2.74201	0.765535	1.926	2.39232	0.201634	1.31034	2.89336	1.48027	1.42761	0.941106	3.07039	1.17632	1.60881	2.46467	2.08066	1.89918	1.73552	0.0840643	1.62293	2.89142	2.32481	1.9222	0.948601	3.80839	-0.0892673	2.91456	2.46467	1.74846	2.01078	2.86394	0.594549	1.33342	1.27501	1.31615	1.78241	0.739848	1.43296	1.20163	1.66448
GAPT	2.10769	3.88069	4.04177	2.37016	3.29425	3.41007	0.321928	2.65992	3.76235	2.24184	2.73335	2.41143	2.43563	3.08916	0.263034	1.60881	2.44361	0.887525	1.15704	0.0703893	2.99458	2.04614	2.54597	1.93734	3.99367	1.72247	1.25096	0.250962	1.80735	2.24489	3	3.40463	0.9855	3.59335	1.0072	2.74846	2.59694	2.10434	2.83188	2.07382	1.52105	2.06695	0.613532	1.25701	1.0635	2.74201	1.25096	2.24489	2.55336
TLR2	4.58436	4.16672	3.90111	3.17951	4.03122	3.22805	1.4489	4.06264	3.64962	3.0993	3.75168	3.57773	2.86196	3.61824	2.06005	3.05137	4.53978	3.27352	3.85699	3.89433	2.82171	3.23879	3.7866	3.61353	3.84398	2.07724	2.89724	2.91265	2.38681	4.39849	3.49953	4.11187	2.61117	4.36457	1.38405	2.9241	2.4957	4.75862	4.31397	4.10434	2.78031	3.32625	1.67807	2.13093	2.95791	3.63343	1.8953	3.0018	3.62059
GBP3	5.08023	5.36632	6.51554	4.91552	4.26078	5.36562	4.23726	3.85499	6.16832	5.9528	6.5421	4.82833	4.70984	5.5549	4.27575	4.42694	3.73335	3.3978	3.22188	3.21568	4.41752	5.40327	3.34625	5.03342	5.79233	3.96625	5.54411	3.21568	4.47054	2.71589	4.98048	5.72356	3.26153	5.54998	2.79909	5.49506	6.21801	5.35614	5.1235	4.39917	4.57228	4.6311	3.95791	5.9991	3.7137	3.74631	2.80116	3.6565	3.64731
ANXA1	4.0045	6.94462	8.78326	7.40667	6.80413	8.44311	6.72356	4.5509	8.66025	9.98745	7.6359	7.61802	4.45154	7.0247	5.96255	8.12583	7.92434	7.19889	6.43129	6.19908	8.12567	8.03881	7.06996	8.56902	7.45409	7.87922	8.52034	3.47768	7.00473	8.68405	8.48224	8.8099	7.39129	9.26873	5.05485	9.52282	8.2075	8.27076	7.69488	7.46818	8.15512	7.33342	7.51238	8.99591	8.36637	9.0224	6.15441	5.27538	5.03254
CASP8	2.40599	3.46989	3.75489	3.01436	3.6893	3.15056	1.32193	2.57531	3.85499	2.65076	3.44228	1.95606	2.87774	3.0635	3.78764	2.60407	2.82782	2.66448	3.19535	2.25399	2.65306	3.07382	3.32481	2.52857	2.85599	2.92029	2.26303	1.38405	2.82985	3.32337	4.17233	3.30597	2.13422	3.92505	1.93734	3.06867	2.52607	3.45154	2.72465	3.07039	2.64386	2.76765	2.21101	2.79077	3.25096	3.14405	2.31904	2.80116	2.64386
CD274	2.67582	2.12102	1.73118	3.25096	1.01436	1.70487	0.400538	0.9855	2.61824	1.29278	2.31034	1.70044	1.82375	2.35896	1.74416	0.367371	2.91456	1.20163	0.604071	0.739848	2.70266	0.201634	2	2.69377	2.41143	1.33342	1.12433	0.956057	1.26303	3.66676	1.62293	1.75275	0.613532	4.11853	0.163499	1.54597	3.1177	3.09255	1.66903	1.73552	0.464668	1.61353	2.22342	1.0635	0.739848	1.5656	1.53107	1.36737	0.0840643
GBP1	6.36667	4.93121	6.02081	4.24793	5.36247	6.19022	4.83086	4.9991	6.63358	6.12102	7.38076	6.15299	6.23381	6.6175	5.23955	5.42223	5.19495	4.61176	4.26903	5.16631	5.59574	6.08661	4.30597	5.80787	7.37304	5.34589	7.95699	4.0197	4.90593	6.25134	6.11207	6.29057	5.41481	6.1979	3.49697	5.32589	7.8358	4.94953	6.28836	4.96809	4.57046	5.26641	7.80941	6.66192	4.20633	7.11166	4.69988	5.95699	4.08916
GBP5	2.01792	3.07895	3.24641	0.695994	2.58496	3.02326	1.42761	1.51602	5.51444	1.22651	4.03914	1.56071	1.44361	3.54967	5.64357	1.4957	2.55582	1.5656	0.422233	1.44361	1.81967	3.63575	2.56071	2.51602	3.97545	0.992768	3.39643	1.02857	0.669027	2.76129	3.42358	2.20163	2.46467	2.99277	0.286881	1.52105	4.82985	3.80219	3.37851	1.78241	0.400538	2.96901	4.17792	2.09761	1.54102	4.00988	1.8953	3.55704	1.09085
APOBEC3B	0.910733	0.344828	1.72683	0.970854	2.66448	-0.785875	-1	-0.785875	2.1177	1.1375	2.52356	1.88753	0.111031	1.54102	3.62877	2.29278	1.43296	1.96347	-0.0740006	-0.643856	1.67356	0.176323	0.831877	-0.251539	0.137504	-0.577767	0.739848	0.485427	0.739848	2.23266	1.64155	-0.713119	2.37851	1.1177	0.31034	-0.514573	2.34199	1.35614	2.30159	-0.434403	-0.268817	0.238787	0.731183	2.54102	-0.358454	2.39506	0.9855	0.956057	-0.37707
VEGFA	4.35544	4.76713	3.67807	7.02647	4.97591	6.53263	3.69822	5.77847	7.76381	7.56468	7.42761	8.02724	5.86394	5.62761	8.28536	4.94064	9.3306	5.7666	5.37226	6.17013	7.67002	8.66708	6.17951	7.65428	5.34021	4.99729	5.46891	4.80787	4.95791	9.49733	7.37591	4.79338	8.25224	8.73342	4.6837	4.28614	6.36859	9.05088	8.76696	8.13309	3.80839	6.91946	9.4274	7.23093	4.5552	8.70117	4.90014	4.1334	4.10518
LGALS3	3.38957	5.77979	5.85425	7.40293	7.47671	6.75876	5.59902	3.57168	3.81967	3.26454	7.34669	5.854	5.43196	3.67356	7.9414	4.31687	8.32044	5.66818	5.6427	4.3147	8.43883	4.94579	6.6401	7.76228	3.54102	4.95745	5.5404	3.76022	4.90641	9.01617	7.51033	6.59036	6.50478	8.11728	4.2555	5.96023	7.8885	7.68979	7.09032	8.87443	3.9644	7.08683	4.30086	6.13627	3.73444	7.89766	4.29131	7.20457	4.28983
RUNX1	3.29866	2.03914	3.06178	4.1375	2.69377	2.6893	1.83188	3.52857	5.40803	2.67582	4.98687	2.89918	3.57531	3.84499	2.11103	2.54597	3.86888	3.21723	3.14568	2.55582	2.26604	3.67243	3.70598	3.34625	2.59455	1.07039	1.97453	1.48027	1.95977	3.18745	3.03914	3.41954	2.32193	4.10014	0.722466	2.31615	2.23266	4.88801	3.23726	3.85499	1.76129	2.66448	2.7866	1.64616	1.22033	3.78241	1.65076	1.62293	2.87774
CLEC5A	1.25701	2.44095	1.61353	1.98914	-0.234465	0.526069	-0.643856	-0.713119	2.48027	0.0703893	1.56071	2.24793	1.59932	1.15704	1.19535	-0.473931	5.27612	0.432959	-0.286304	-0.943416	1.8953	1.63227	0.963474	3.40599	1.47508	1.11103	2.15381	-0.217591	1.19535	4.0072	2.36457	1.45943	-0.599462	3.31179	-0.761213	0.526069	2.54844	5.21723	2.37295	1.83996	-0.888969	2.34767	2.92979	2.34767	-0.761213	2.45154	0.555816	-0.666576	-0.286304
PTX3	1.29866	0.263034	3.23879	2.54844	2.86987	2.81147	0	-0.304006	3.83086	3.43162	2.30743	3.40599	3.52105	2.48285	2.31615	3.98003	7.15381	1.10434	0.790772	2.63459	4.20633	2.49057	2.05658	6.6414	1.38957	2.74201	1.64616	0.344828	2.28096	7.49321	1.99277	3.44095	1.54102	8.2572	0.992768	2.51602	2.07382	8.52634	4.95559	2.53854	0.400538	3.20163	2.69822	2.38957	0.895303	2.96532	2.53107	0.887525	-0.234465
GBP4	3.25096	3.73335	4.2426	1.49057	3.25399	3.3978	1.75702	2.61353	4.44559	1.84398	3.67469	3.61824	2.74201	3.42223	2.9982	2.95977	1.50589	2.87774	2.6017	2.7845	2.75061	3.76235	1.8953	2.86196	3.52356	2.5509	3.37016	1.20163	2.64155	3.2854	3.29131	3.33199	2.63691	3.54226	2.76129	2.89724	4.56803	2.12102	4.05832	3.24184	1.65535	3.07039	3.42089	4.93168	2.30451	2.55827	3.11437	4.37921	2.82375
IFITM1	6.89518	6.21432	6.97396	6.8175	8.86654	7.08428	3.3978	7.69279	7.05431	5.3067	8.10554	5.23611	6.60659	5.93946	5.70708	7.74416	6.76964	8.54411	6.08555	7.17303	6.30451	6.19673	7.59686	7.55727	5.46074	4.77347	6.44062	5.43396	4.53169	6.00135	7.8125	6.26754	6.61618	6.36597	6.81506	5.3906	6.75849	4.95047	7.82928	6.89445	6.10329	6.15684	3.94017	6.51428	6.15623	5.41886	5.69321	6.56727	6.31107
STAT1	7.72137	7.21888	7.25626	6.30287	6.87639	7.34127	6.36229	7.31868	7.29701	6.7952	6.60496	6.50351	7.51538	6.94486	6.6761	6.83213	6.55566	8.08672	7.02492	6.72083	6.50954	5.74631	7.02813	6.73593	7.39292	6.26772	6.19692	6.41735	6.02303	5.60526	7.56125	5.53076	6.20692	6.9507	6.70473	4.7366	8.32809	5.63285	6.472	6.31578	6.17353	6.374	6.42156	6.48623	6.05507	6.57274	6.40718	7.21306	6.4522
IFIT2	7.17343	5.53263	5.27016	4.68313	5.80632	5.99774	4.47638	5.57592	4.74631	5.31759	4.26003	3.36877	5.86196	6.31922	4.18903	5.59455	4.67412	5.82273	5.40633	5.51822	4.97269	3.38681	5.3067	6.38111	6.92932	4.28021	3.34483	5.97292	4.20085	3.43563	5.90424	3.09592	4.60644	5.42492	5.07425	3.26903	4.27426	2.50335	4.89239	5.38405	5.70874	5.28762	6.35032	4.81096	5.20945	3.33056	5.97499	5.19456	5.97636
IFIT3	8.32737	7.22294	6.31687	5.59574	7.02735	7.14639	5.41616	7.20906	5.36702	6.42643	4.67751	4.77241	7.55098	6.97487	5.95	6.66121	5.77189	7.74275	6.82731	6.67455	6.11395	4.81813	6.17073	7.11176	6.97292	5.15543	4.75221	7.36317	5.39403	4.44095	7.26219	3.92125	5.32012	6.24508	6.78934	3.86691	5.79623	3.29866	5.94953	6.41447	5.95303	5.66846	6.41549	5.69293	6.23993	4.27798	6.75221	6.7003	6.57031
IFI44L	7.38647	7.02746	6.18745	6.00158	7.18488	7.06856	4.17393	7.04056	5.97154	6.21878	5.22612	4.28096	7.34083	6.52027	4.87135	6.0387	5.16229	7.43679	7.06415	7.12722	5.99186	5.24679	6.57833	5.62498	6.5941	5.41785	5.06996	5.06005	5.97476	4.38336	6.91468	4.3799	5.32553	6.3637	5.65821	3.72028	5.61176	2.42223	5.69988	5.48285	6.24241	4.926	4.7845	5.72683	5.56316	5.28133	4.94673	5.35368	5.86096
IFIT1	8.00641	7.69822	6.66306	6.32787	7.75221	7.55597	5.03738	7.10161	5.90063	6.93958	4.8475	5.37678	7.77294	7.27891	5.47281	7.57213	5.82579	8.65496	7.6732	7.78575	6.09085	5.18587	6.82706	6.75342	7.56727	5.22689	5.30195	7.72192	5.73904	4.52732	7.08874	4.17871	6.90665	6.18388	7.93139	4.32625	5.27836	2.67356	6.49233	7.14761	6.52591	5.92148	5.28466	6.74779	6.27146	4.83491	6.89397	6.93593	7.13965
SIRPA	5.6744	6.35949	5.64847	5.40429	5.79986	6.11082	5.98573	5.85574	5.72247	5.5157	5.49665	5.1014	5.84699	5.97659	4.99277	5.32769	5.56133	5.72574	5.19731	5.27202	6.45088	4.73769	5.63198	6.25267	5.59664	5.67129	5.05398	6.60036	6.2765	5.97407	5.75034	6.97419	4.61058	5.72765	5.48543	5.90183	6.39523	5.56255	4.61353	5.78424	5.18031	6.43279	5.6153	4.72028	5.89579	5.93499	6.55505	5.95443	5.90857
RAC1	7.56278	7.80071	8.21786	8.40416	7.84837	7.97476	7.07211	7.41304	8.05972	7.30506	7.85717	8.02453	7.44791	7.50231	7.35209	7.54264	7.7974	7.86759	7.48961	7.15997	8.0054	7.50962	7.34952	7.55467	7.49033	7.6489	6.95478	7.26922	8.13422	8.33718	7.46483	7.69801	7.52732	7.21539	8.02048	8.04379	8.34824	7.8596	7.93787	7.57645	7.47346	7.40327	7.44948	7.35067	7.82292	7.98242	7.48059	7.47533	7.80645
TCTA	4.30451	5.23764	5.04745	5.16631	4.49185	4.92695	3.87676	3.73769	5.02503	4.77979	4.17473	5.47476	4.80941	4.21645	4.77189	4.78607	5.32121	4.42021	5.37712	4.66221	5.38163	5.18903	4.6153	5.01569	3.67129	5.01525	4.98231	4.62702	5.56651	4.9905	4.9982	5.06134	5.31904	5.19219	5.57046	4.41954	5.11478	4.94392	5.59096	5.37816	4.24717	4.78293	3.92505	5.1643	5.36947	4.58195	5.0691	4.52795	4.90545
ACKR3	4.58135	4.87332	6.00697	5.08619	3.75168	5.09592	4.23419	5.00854	3.67807	4.09761	3.22188	4.67525	4.59096	4.32409	1.9855	4.0798	3.98094	4.47184	4.23802	3.24336	5.41244	6.36912	2.42223	4.95559	4.56803	5.34163	5.18309	5.0045	4.98231	4.93829	3.79597	5.59305	4.10098	2.37295	3.45549	4.1375	2.99277	4.47184	5.67723	2.88947	3.27798	3.52482	4.30086	4.68818	4.64559	4.80168	4.18031	3.26604	2.50335
FAM49B	6.00428	5.21878	5.87823	5.1127	5.78293	5.88947	5.15987	6.20418	5.80374	6.01145	5.48253	5.68285	5.93334	6.14832	5.93923	9.22627	5.73552	5.50716	6.0119	6.00876	5.66249	5.13504	5.36527	5.81813	6.07275	5.55674	4.63807	5.41481	5.87946	5.79103	6.21742	6.23573	5.17073	6.49297	5.85175	5.39197	4.73715	5.51854	5.52231	5.5435	6.41278	5.95722	5.84975	5.44394	5.32625	5.34731	5.69516	6.44857	6.09149
IFIT5	5.50557	4.17153	4.08406	3.5435	4.17313	4.28836	4.50906	5.20281	4.08406	3.94017	3.74739	3.35473	4.76182	4.81558	3.61471	3.64039	3.38405	5.90207	4.48478	3.73552	3.78241	3.41819	3.94392	4.04002	4.71425	3.51854	2.3505	4.36317	3.12267	2.64386	4.2149	3.17951	2.854	3.53978	3.80323	2.68706	3.33199	3.09424	2.92029	3.39232	4.38128	3.93546	4.6565	3.94579	3.80323	3.40463	4.38474	3.7666	4.0365
BTN2A1	4.17233	2.92029	3.65306	4.27202	3.86592	4.13586	3.8885	4.36457	4.67186	4.01078	5.21839	3.90689	3.89433	4.05658	5.04264	4.29793	4.35826	3.70819	4.24031	4.02857	4.23419	4.19456	4.33342	4.37643	4.54535	3.95699	3.94111	3.66448	3.59574	4.15623	4.48607	3.47249	4.25701	3.78031	3.54226	3.66903	3.9782	4.01078	4.03122	4.60229	3.73877	3.67129	4.24413	4.3512	3.84097	3.9991	3.70044	3.8953	3.90497
HSPD1	6.90111	6.9782	7.57251	6.72765	7.49354	7.2113	6.55367	6.64068	7.55643	7.30533	7.14149	7.21878	6.73349	6.95768	7.11124	7.89112	6.83099	7.30122	6.76739	6.78385	7.43821	7.30961	7.04352	6.59813	7.01981	7.22506	7.30031	6.88789	7.0621	7.25852	6.68818	6.74927	6.98891	7.13556	7.26763	7.20486	6.96717	7.85506	7.62293	7.20545	6.75315	6.60629	6.89105	7.47021	6.99808	7.03705	6.91037	6.39866	6.32589
BCL10	1.96347	1.94486	2.93546	2.21412	2.31034	2.78031	2.32769	2.33628	3.25248	2.26604	3.60288	2.04963	2.62059	2.22342	2.7866	2.10769	3.1127	3.11936	2.14405	1.8679	2.38405	2.65535	2.29278	2.40054	2.61117	2.27501	1.21412	1.72247	2.41414	3.23266	2.32193	2.73985	1.85997	2.93923	1.62761	2.3505	2.40871	3.46467	2.01078	2.17313	1.70929	2.28983	2.49057	2.84398	1.90304	2.37851	1.62293	2.01436	1.91073
IFI16	6.47752	5.91839	7.02591	7.02281	7.38922	6.56651	6.17752	6.36194	6.7443	6.60051	7.38345	6.40701	6.64328	7.12505	3.64155	7.62549	6.79546	6.87394	6.61265	6.75836	6.02015	5.95861	5.38716	6.37834	7.6014	5.73281	5.59186	5.15623	4.41886	6.04745	6.59246	5.97154	7.07146	6.64573	5.27314	5.70543	4.07382	6.01992	7.41397	6.79142	5.54967	5.79155	6.65935	6.56758	4.49633	6.43763	5.66334	6.26191	5.51033
ACKR4	0.575312	2.71809	2.05658	-0.599462	0.176323	0.0285692	-0.358454	-0.234465	-0.494109	-0.168123	-0.454032	-0.268817	-0.268817	0.137504	1.22033	-0.761213	-0.836501	-0.358454	-0.713119	-0.340075	-0.599462	1.83592	-0.761213	-0.37707	-0.434403	-0.395929	-0.0144996	1.4957	0.111031	-0.473931	0.0285692	-0.104697	-0.304006	0.189034	0.367371	-0.736966	-0.217591	0.378512	-0.68966	-0.37707	-0.434403	-0.434403	-0.0291463	0.765535	0.941106	1.45943	0.286881	-0.713119	-0.120294
BANK1	-0.304006	2.45943	2.0072	0.124328	-0.184425	0.31034	-0.0439433	-0.0291463	1.07724	-0.358454	1.26303	0.485427	0.505891	-0.321928	-0.514573	-0.395929	0.495695	-0.643856	-0.736966	-0.286304	-0.415037	0.992768	0.0143553	0.344828	0.0143553	0.807355	1.69153	-0.0892673	1.63227	-0.0740006	3.05137	2.57289	0.298658	0.565597	-0.268817	1.82375	0.432959	0.704872	0.286881	-0.395929	-0.68966	1.07724	-0.621488	0.790772	1.08406	0.0703893	-0.234465	2.72465	0.111031
SLFN11	3.31325	3.06005	2.66676	1.76553	2.65764	3.87086	1.87184	2.53356	3.0268	2.45418	4.37782	0.704872	2.17313	3.95791	4.48285	1.39506	3.73444	4.72574	4.52857	1.50589	2.85798	4.33414	4.22497	3.12267	2.82375	2.27501	2.8679	1.95233	2.47249	2.02503	3.74953	3.55704	1.46467	3.70266	1.41143	2.48285	1.60407	3.48156	2.66676	2.61589	1.91456	2.66676	1.24489	1.8679	3.00899	2.4957	2.08066	2.16993	2.9241
SLFN13	1.73552	1.11103	2.25096	0.422233	2.0036	1.87971	2.50335	1.08406	1.58976	3.86888	2.34767	0.263034	1.07039	2.33628	5.7385	0.111031	0.910733	3.30743	2	0.613532	1.62761	5.54659	2.48543	1.59932	1.43829	0.9855	2.23266	1.23879	1.69153	0.790772	2.26604	1.9782	0.956057	1.37851	0.594549	2.60407	-0.200913	1.76977	0.963474	1.47508	0.604071	0.773996	0.163499	2.88753	1.72683	0.765535	1.04963	0.903038	0.176323
AXL	5.12639	5.51728	4.60466	4.43429	4.65535	5.10392	3.54473	5.14812	5.54998	4.04963	4.59634	2.75916	3.60763	5.01302	3.7761	3.79909	4.52795	4.03474	4.58916	3.96532	5.49985	3.82273	4.78188	4.8953	4.06437	3.62644	3.62994	3.66789	3.72683	3.97269	4.29866	4.55766	3.17951	5.1297	2.96717	3.95884	4.63807	3.94767	3.49697	4.26454	3.13258	3.83491	2.91648	3.06523	4.26529	3.26604	4.04264	3.48027	4.55213
TNFSF8	2.65306	2.89724	2.45681	1.02857	2.20163	2.72028	0.948601	2.74416	2.18587	1.29278	1.63227	1.18903	2.0072	2.05658	0.214125	1.1375	2.52356	1.5656	1.37851	1.07039	1.88362	1.58976	1.89918	2.28392	2.21723	0.956057	-0.152003	0.863938	1.65992	1.30451	2.96532	2.55336	0.731183	1.91839	0.555816	0.992768	1.41684	2.88362	1.20789	1.63227	1.22651	1.63227	0.443607	0.678072	1.43829	0.941106	1.98185	1.95233	2.17951
CTSS	5.96947	6.88753	6.51743	4.68313	7.12443	7.12267	3.98185	6.70805	7.03166	5.94883	6.91815	4.63575	5.76102	6.49185	5.08023	5.50748	6.54936	5.78607	5.33378	4.95327	5.86691	5.39506	6.16128	6.39678	6.5345	5.43162	3.75596	4.30086	5.6153	5.75862	7.89191	6.52857	4.34837	7.50494	4.48864	5.74631	5.49506	6.55397	5.02503	5.17951	5.32481	6.98778	4.38059	4.41549	5.38578	5.22689	5.43829	5.98459	6.17513
TLR1	3.51602	3.04963	3.96255	2.51096	2.848	3.56071	1.99639	4.13011	4.7301	3.18903	3.96993	1.81147	3.83996	4.66562	1.26903	2.76553	3.48285	3.20789	2.774	2.35614	3.41278	2.88753	3.49825	3.8339	4.62527	3.14568	0.799087	1.85599	2.40871	3.07039	3.21412	4.39985	1.98914	5.03342	1.42223	2.58976	2.35614	3.48414	2.45943	2.38405	3.2555	3.51475	2.45943	2.34767	2.19535	3.17951	2.98003	2.34483	3.17951
TLR6	2.33342	1.76553	1.54102	0.565597	0.565597	2.08746	0.757023	1.97453	1.58976	1.54102	1.57531	0.201634	1.83996	2.42223	0.0976108	0.526069	1.59455	1.5008	1.33342	0.731183	1.97085	1.17632	1.28688	1.42761	1.68257	1.31615	0.214125	0.565597	1.48543	0.555816	1.02857	1.69599	0.214125	2.07039	0.163499	0.201634	0.790772	1.76129	0.62293	0.887525	1.34483	1.54597	0.799087	0.790772	0.650765	0.678072	1.59455	1.19535	1.57531
TLR5	3.29719	3.7866	2.61824	0.948601	2.74416	1.8679	1.09085	3.52482	1.44361	2	1.58015	1.07724	2.50589	2.75916	0.62293	1.20163	1.65076	1.4489	1.848	1.07724	2.39232	1.41684	2.76341	2.07382	2.64847	1.83996	0.978196	1.15056	2.07039	1.07724	1.91839	2.41684	0.765535	2.69377	0.887525	1.40599	1.0072	2.17632	1.35614	2.45418	2.32481	2.16027	0.575312	0.485427	2.29278	0.782409	1.28096	1.11103	3.37573
TLR7	3.16832	3.66107	2.96717	1.23879	2.91456	3.34767	0.659925	3.64962	3.05485	2.26604	3.01792	1.15056	3.20633	3.71699	0.389567	2.25399	1.15704	2.70929	2.31904	1.98914	2.96717	0.910733	3.10769	3.04264	3.54844	2.22651	0.389567	1.33914	2.66676	1.22033	2.36177	3.65421	1.11103	3.95233	1.21412	2.62761	2.12763	1.17632	1.93357	2.30743	1.87971	3.08916	0.815575	1.53605	2.16993	1.98914	2.488	1.95977	3.0197
SIRPB1	3.0054	2.48027	2.3978	1.56071	2.74846	1.9222	3.48027	2.04264	2.29278	0.0976108	3.62059	1.15704	1.58496	3.2555	0.0565835	1.20789	3.76022	2.8679	0.344828	1.8679	0.400538	1.73985	0.925999	2.66903	2.54102	2.70487	0.970854	3.60288	0.356144	2.18903	0.948601	2.96347	-0.136062	3.59574	0.895303	1.64616	3.86987	2.82171	-0.514573	2.09761	3.22959	3.23113	2.36457	2.15056	1.926	1.38957	1.04963	2.06695	1.93734
REL	1.84398	1.97453	1.49057	0.475085	0.333424	1.18903	0.321928	2.18587	2.76765	1.48543	2.07382	-0.200913	2.59455	1.85599	0.941106	-0.0144996	1.61824	1.35614	1.07039	0.389567	1.5008	0.669027	1.68257	1.5656	1.94486	1.21412	0.62293	0.632268	0.739848	0.137504	1.02148	1.98185	-0.415037	2.32193	0.263034	0.0285692	0.773996	1.97085	0.0703893	1.15704	0.918386	0.823749	0.485427	-0.340075	1.0635	0.748461	0.807355	0.286881	1.22651
TLR4	3.83491	5.16148	3.85699	2.64155	3.70155	3.7939	4.05485	4.58436	4.21568	3.57168	4.11603	2.01792	3.88655	4.64212	1.34483	1.89918	3.29425	2.68257	3.51728	2.06005	3.849	3.59932	3.45812	3.46074	4.84298	3.87086	1.63691	4.42425	3.49953	2.97085	3.69153	4.69599	2.16672	4.33985	2.46989	3.23419	2.06695	4.16752	2.41143	2.71809	4.75649	3.73335	4.53667	3.70266	3.57168	2.33056	3.0197	2.17951	3.53605
ZBP1	3.37573	3.42223	2.49057	1.51602	3.20163	2.83592	-0.340075	1.05658	1.8953	1.15704	1.52105	0.356144	2.02503	1.926	2.19219	2.49057	0.918386	2.95047	2.49825	3.61706	2.40327	2.0036	2.68257	2.18903	1.29866	0.536053	0.604071	1.83996	2.32769	1.5008	2.80735	0.214125	1.81147	1.96347	0.815575	-0.168123	1.45418	1.59932	3.02857	3.2854	-0.268817	1.26303	0.555816	3.10434	2.09424	0.526069	0.847997	2.20789	1.5509
MX2	5.09803	5.25058	4.3875	3.59455	4.06781	4.90111	0.83996	4.26679	4.9991	3.79909	4.82934	2.56316	5.10936	4.11936	2.90689	3.84599	4.96625	4.87283	4.48543	4.61648	3.99277	3.13093	4.853	4.77821	3.98823	2.45681	1.64616	3.19535	3.01436	3.26303	6.63125	3.24641	4.32984	4.74578	2.77821	2.02148	2.80529	3.16672	4.61589	4.7703	2.11437	3.99367	1.43296	5.0072	3.36877	2.52607	3.31759	3.78764	4.29866
OASL	4.47897	4.32337	3.70708	4.95327	4.27724	4.70432	0.790772	2.68482	3.98914	3.35473	3.08916	1.82782	3.84599	3.82375	3.22959	4.45352	4.55213	4.80116	3.51349	4.37712	2.90111	1.93734	3.96625	4.11686	3.46858	1.28096	1.38405	2.9855	2.23879	2.51854	4.83643	0.83996	4.07296	3.8166	1.91073	0.678072	2.52857	2.59932	4.07468	3.54967	1.16993	2.22651	1.1375	4.45022	2.87184	1.54597	3.89627	2.65076	3.26153
MX1	7.478	8.13268	7.13237	7.488	7.79253	7.41227	4.01703	6.11103	7.41075	5.50906	5.78869	5.42559	7.45631	5.35403	5.3726	6.83706	6.42089	8.34336	7.2829	7.35694	6.49442	6.98482	7.10213	7.16108	5.33342	6.2294	5.07767	4.94158	6.24736	6.66164	9.11653	4.98368	6.90857	7.28448	5.41109	4.17951	6.41752	4.14405	7.51049	7.10224	5.17113	5.76022	3.13422	7.95641	6.95733	4.71149	4.58736	6.04723	6.44956
OAS1	7.78992	7.55942	6.09761	6.60051	7.31506	6.88862	3.33342	5.89385	6.02414	5.51979	5.62352	5.45943	6.70805	5.95722	4.76765	6.22978	5.73796	6.82056	6.13052	6.77663	5.74873	5.52419	5.59515	5.74389	5.81788	4.99503	4.69377	5.01033	4.90929	4.57107	7.83964	4.25626	6.00764	6.01837	5.02591	4.08831	6.82502	3.97636	6.78044	6.25248	4.44294	5.0197	4.38681	6.50335	5.63343	6.03518	5.31723	5.82731	5.68089
OAS2	6.18646	6.74268	5.78267	6.04286	5.53574	5.98048	2.82171	5.15785	5.51916	4.6311	5.28096	3.90014	5.79338	4.96255	4.44294	4.57954	4.92647	6.3147	5.27314	4.42021	5.08364	4.92837	4.80684	5.09339	4.49825	3.82883	3.0072	3.41007	3.83188	3.66903	6.87123	3.41819	4.32121	5.45352	3.29131	2.68482	5.4663	3.28244	4.88655	4.96023	3.40327	4.33914	2.28392	5.07553	5.04483	3.64155	3.93452	4.26153	4.88996
BST1	1.10434	1.02857	2.48285	1.07724	2.54102	2.77821	2.18903	0.613532	3.58256	3.37016	2.09085	1.09761	1.36177	2.16993	0.731183	2.49057	2.35896	1.15704	2.12102	2.58736	1.58976	2.98185	2.84398	2.43829	0.941106	1.32769	1.37851	0.895303	1.4489	1.95233	3.46336	2.10434	2.56803	2.53605	1.42223	1.58496	0.831877	2.66221	2.10769	1.33342	2.60881	2.15381	1.29866	3.13422	0.773996	2.1375	1.9486	1.97453	0.790772
CTSK	2.50843	1.58976	4.06178	2.66903	4.57046	3.01436	3.21723	0.799087	5.98573	2.51349	5.07553	3.96162	3.15381	2.5435	2.71149	1.76129	5.09887	2.35614	4.37573	3.5008	2.64155	5.29719	2.51602	3.17313	1.91073	2.59932	2.19535	3.08576	4.79649	5.07125	6.57894	3.43029	5.22265	2.90304	2.96532	3.84398	2.13093	3.28836	3.05311	3.4957	1.19535	3.86394	2.30451	3.36457	2.71589	4.36807	4.85898	3.67243	1.66448
CD99	7.36964	7.92748	8.02531	8.71098	6.50668	7.24593	6.48043	6.49969	7.2386	7.13494	8.36549	7.44278	7.25644	6.8431	5.68594	6.72533	7.58556	6.8653	7.83649	8.21699	7.41422	8.7827	7.5051	6.9578	7.16752	7.48655	7.24612	7.66526	7.58684	8.30058	8.40169	7.18468	8.10502	6.91253	6.81737	8.11405	8.11598	7.5127	8.25951	7.11228	8.42244	6.51869	8.09566	8.70556	7.90195	7.84178	7.82712	5.7447	5.12805
CXCL16	5.972	6.36107	5.77952	6.29701	5.64328	6.1813	4.16672	5.56102	6.58946	4.95652	6.62527	5.32876	5.13463	5.46956	4.93499	4.85499	6.29939	4.68818	5.41143	4.9607	5.93145	6.09445	5.74766	6.69	5.55643	5.42391	5.97636	5.31433	5.42223	5.56742	5.83415	5.89893	4.75114	6.595	5.44791	5.39883	6.18031	5.30889	5.67469	5.7926	4.62994	5.26978	4.64847	5.34518	5.65821	5.23343	5.4219	4.84097	5.80426
ERMAP	3.18903	3.3505	3.69265	3.52105	3.53356	3.774	1.68706	2.53356	3.26454	3.19849	3.06178	2.87971	2.70708	3.45286	1.95977	2.38957	2.854	2.52105	2.99095	2.43029	3.488	3.22651	2.56316	3.14078	3.22342	3.24184	2.75489	2.32481	3.42223	3.28392	3.27352	3.89336	2.81558	2.86394	2.33628	3.71149	3.1177	2.92029	2.76129	3.47119	3.08406	2.69377	2.84599	3.28244	4.04614	3.39506	2.60644	1.88753	2.7866
IFI44	7.49745	6.59365	6.69599	6.13873	8.52724	7.27352	4.59872	6.52951	6.65421	6.11395	6.81134	6.57198	6.40224	6.46467	6.62264	6.63793	6.15704	7.70058	7.1057	7.17273	5.824	6.00764	6.78477	5.84122	6.42928	5.92481	5.87701	5.25852	5.98778	6.92801	7.70757	4.93168	7.03155	6.75395	5.82349	5.60199	5.60288	4.66221	7.40846	6.66576	6.19121	5.33128	5.06609	8.08449	5.34127	6.83036	4.54288	5.97957	5.60615
CXCR4	5.13463	5.73715	6.52685	6.26266	5.53947	5.64559	5.76288	4.95233	7.15664	4.55582	5.31252	5.3067	4.34979	5.36947	4.77189	3.94579	6.57698	5.47897	4.10014	4.18349	4.56864	5.21257	5.19101	4.84549	5.19928	4.74147	4.51916	4.03386	4.08831	6.23209	6.02547	5.58736	3.6837	4.83036	3.93923	5.27016	3.94673	5.27984	4.97545	6.03826	2.99095	5.01257	2.78031	5.54874	4.48091	4.90352	4.63749	5.393	3.82069
CTSL	5.97177	6.31179	6.22304	6.60125	6.81288	7.15714	6.62044	6.07232	7.21364	6.61486	7.70874	6.60984	6.28188	6.57319	6.88374	6.0072	9.30763	7.23141	5.68257	6.35667	6.8226	6.80012	6.41498	8.35817	6.10622	6.12081	5.71699	5.67694	6.26585	7.979	9.43077	6.65935	6.51317	8.49221	5.7761	6.40854	5.95745	9.08765	7.38543	6.22014	5.63836	7.37417	6.6865	6.84574	6.03386	6.62308	5.94369	6.03232	5.93026
LY96	3.91934	4.4522	4.69933	4.29499	5.26228	5.1811	2.24793	4.3799	4.75756	4.68706	6.14466	3.96625	4.36527	4.89239	5.56438	5.0036	5.82833	3.89724	4.13832	4.53419	4.92742	3.89433	4.86938	5.27426	4.77241	3.22805	4.11686	3.03738	3.59694	5.35614	5.35332	5.09381	5.06953	6.39592	3.5656	4.29499	3.25096	5.3565	5.85773	5.35191	3.87971	4.88753	4.37086	4.58496	2.80529	4.71039	3.77821	3.91648	4.16591
UBD	2.88947	2.67129	4.46401	1.32769	2.32769	2.48543	2.43029	3.44626	2.77821	3.46336	1.7866	1.75275	1.31034	4.7126	4.06953	2.36737	3.30159	0.594549	-1	1.31034	3.35332	3.35896	0.722466	4.99865	6.21062	1.03562	4.09085	1.84398	2.53854	5.58466	3.32912	3.8748	3.36317	3.7866	1.76553	2.17632	2.1635	2.39232	5.36107	1.04264	1.02148	3.46205	6.2538	0.378512	-0.136062	1.53605	5.65935	4.5472	0.389567
RAC2	4.26903	3.86592	3.64386	2.50335	3.62994	4.0018	2.41684	3.1811	4.62117	2.88753	5.30342	2.34483	2.9542	3.57046	3.44493	2.60881	4.51979	3.32481	3.12102	3.34056	3.31615	3.38405	4.13586	4.69822	3.62176	2.65306	1.42223	1.62293	2.9542	3.95977	4.06523	3.54102	3.47249	4.65249	2.52857	2.49825	2.76977	5.36842	4.07125	3.34908	1.95233	3.46728	2.85599	3.2032	2.38957	2.66676	3.43563	4.58916	3.53481
CCR1	4.71864	4.16269	3.3799	2.62527	3.904	4.44493	1.50589	4.14731	3.17792	3.40054	4.40054	2.76553	4.61824	4.5741	2	3.44758	4.78555	3.58976	3.5373	3.52356	4.1102	2.61353	4.2211	5.04614	4.12846	3.09424	1.89918	3.08916	3.34625	3.33485	5.19889	4.80012	2.61824	6.0936	2.46467	2.63459	2.73335	4.38059	3.67356	2.926	2.3505	4.18587	2.61589	3.02326	3.07039	3.36737	3.56194	3.16189	4.0781
CD4	5.68874	4.9905	5.32769	4.4957	5.41007	5.63807	3.40599	5.91145	5.35332	4.7241	5.77479	3.87774	4.67016	5.49346	3.7148	4.34341	5.16872	4.7366	4.83794	4.92315	4.65076	5.45812	5.2426	5.52669	5.59246	4.08236	3.11437	3.44626	4.24641	5.09043	6.33235	5.9028	4.33771	6.54674	3.53356	4.40122	4.60703	5.03562	5.33557	5.12557	4.29793	4.8535	3.50716	4.21568	4.36107	4.42828	4.79338	4.51916	5.47865
CCRL2	2.36457	1.85599	1.33342	1.14405	2.09761	2.70266	0.31034	0.941106	2.17951	1.34483	2.10098	0.847997	2.02857	1.8953	1.09761	1.22033	2.44095	1.26903	1.07039	1.56071	2.18587	1.57046	2.67807	2.54844	1.76553	1.49057	0.847997	1.21412	1.72683	1.59932	2.36737	2.42492	1.48543	3.26003	1.04264	1.37295	1	2.50335	1.74846	1.95977	0.757023	2.0321	0.83996	2.04264	1.13093	1.14405	1.5656	1.64155	1.25701
CCR5	2.77821	1.86394	3.07382	1.36737	2.35614	2.79286	0.970854	1.77821	3.19535	1.09761	2.9241	0.933573	1.91073	2.65306	1.774	1.31034	3.38128	1.64155	1.26303	1.01436	1.9855	1.28688	2.52857	3.31904	2.3505	1.36737	0.298658	0.85599	1.37851	2.02503	3.15056	2.94298	1.774	4.21257	0.575312	0.963474	0.847997	2.82579	1.4957	1.7137	1.02148	2.07382	0.799087	1.0635	0.659925	1.66903	1.70044	2.18587	2.20477
FPR3	3.19061	4.36807	4.26078	0.495695	4.40122	5.07425	1.07039	3.16672	4.56682	2.22342	4.19456	0.757023	1.9782	3.90497	2.34483	2.58976	4.84197	1.95233	1.53107	2.12102	3.65306	2.34483	3.84398	4.16993	1.90689	1.28096	0.321928	0.799087	1.45418	2.89724	4.8268	3.86592	2.24793	4.03386	2.08066	1.75275	1.75275	3.96162	2.71149	3.08406	2.854	4.21801	1.49057	2.42492	0.895303	2.77189	2.36457	2.7137	3.42089
GBP2	5.7366	4.61648	5.37121	4.17233	5.40054	5.08491	3.84398	5.96763	5.31433	6.08916	6.53885	4.72629	5.34483	6.52779	4.67525	5.83542	6.10476	3.58376	3.24641	5.20516	5.51633	5.23458	4.57289	6.83302	7.79383	3.66448	4.80374	3.11103	2.8339	6.78503	5.57289	6.06501	5.53387	5.96162	3.15218	4.54288	6.27128	4.97085	6.45812	5.81198	5.8885	5.64443	7.67864	5.62205	2.80735	6.18923	5.43696	4.85599	3.97453
C5AR1	3.55336	2.65076	3.0036	2.36457	2.19535	3.69599	0.443607	1.852	4.06437	1.9855	4.5509	2.40599	3.15866	3.15704	2.58976	1.852	5.39266	1.848	1.28096	2.50589	2.61589	4.71094	3.07039	4.99367	3.03562	2.0036	3.26754	2.04264	2.59932	5.14771	4.61058	4.04701	1.70044	4.94907	1.43829	3.47508	2.4489	5.99955	3.6241	3.35332	1.40054	3.42223	2.62527	2.96717	3.14568	3.96162	2.46467	1.74416	1.90304
CCL2	4.27128	5.6017	6.32391	3.5373	5.94556	5.99729	3.09255	3.64501	9.49991	5.23726	8.47776	6.5691	8.7046	7.27715	5.18031	4.91217	8.19032	3.84197	3.43696	4.1177	6.44807	6.94755	6.04854	9.5415	7.84562	6.35949	6.76315	5.7845	5.84373	9.10866	5.36877	9.17288	7.21519	9.4284	5.19456	7.67221	3.50208	9.1747	8.06205	5.20163	4.69153	7.73437	8.72134	4.57833	3.72901	6.35032	6.57486	4.51728	2.3505
RUNX3	1.44361	1.20789	1.5008	0.807355	1.36177	2.75916	0.464668	1.93734	2.7866	0.495695	1.88753	0.454176	1.17632	1.5008	3.41143	0.584963	1.50589	1.23879	1.14405	2.06695	1.62761	1.46467	3.12598	1.8953	1.96717	0.815575	1.79909	0.0840643	0.31034	1.41143	2.43563	1.63227	1.40054	3.20477	1.14405	0.903038	1.26903	2.20163	1.60407	1.83592	0.731183	1.01436	0.613532	1.852	0.831877	1.67356	1.91839	2.13422	0.495695
APOBEC3D	0.815575	1.65535	1.34483	0.31034	1.1375	1.16993	-0.304006	0.847997	1.29866	-0.340075	2.55582	-0.68966	0.739848	0.505891	0.815575	0.0426443	0.910733	0.0565835	0.790772	0.389567	0.565597	0.799087	1.5008	0.85599	0.823749	0.214125	0.879706	0.0426443	0.0285692	0.695994	2.38681	0.713696	1.74846	1.08406	-0.136062	0.389567	0.765535	2.45681	1.52105	1.01436	-0.666576	-0.0892673	0.565597	0.695994	0.124328	0.722466	0.748461	1.05658	0.31034
RUNX2	2.26604	1.39506	2.05658	2.82171	1.25096	1.22033	0.250962	2.0635	3.42761	1.24489	3.40599	0.226509	0.604071	2.68706	3.24336	0.765535	2.87774	0.695994	2.01792	0.613532	1.46467	1.20789	2.31904	1.98185	1.61824	0.594549	0.963474	0.963474	1.52105	2.35896	2.91648	1.66448	1.25096	2.04963	-0.120294	0.831877	0.594549	2.80323	1.46989	3.62176	1.25701	1.30451	1.54102	0.545968	1.15056	0.933573	1.01436	0.555816	1.3505
RNF135	2.62994	3.53107	3.73877	3.90593	4.21956	4.02148	3.13914	2.91648	3.57652	2.26303	3.48671	3.2555	2.32769	3.26454	4.28096	2.76977	3.849	3.38267	3.24489	2.88166	3.28096	3.85798	3.98368	3.78869	3.24793	3.08746	2.81147	1.23879	3.40463	3.66107	4.38267	4.14649	3.95884	4.38957	2.38681	4.11187	3.28688	3.84499	4.01346	3.90977	3.55827	3.39506	2.03562	3.5656	2.82985	3.99277	2.94486	3.0635	3.16189
TMEM173	3.43429	3.35473	4.13258	4.10182	3.98914	4.47962	2.38957	4.90737	4.43296	3.57168	5.46858	3.07724	3.66107	4.50144	4.31615	3.56682	3.06695	3.01436	4.32048	3.98914	4.04963	4.75061	4.72574	3.60407	4.7339	2.58496	3.22805	1.62293	2.82375	4.35966	4.86344	4.79233	4.23955	5.47379	3.73444	4.0045	4.07553	3.75596	4.91361	4.71754	3.07039	4.05224	2.51096	3.70819	2.42761	4.19535	3.87676	3.90014	3.47897
CCR7	0.887525	-0.434403	1.85997	-0.643856	0.201634	0.83996	-0.666576	-0.621488	1.0635	-0.494109	-0.0892673	-0.556393	0.250962	1.04264	0.15056	-0.217591	0.659925	-0.200913	-0.599462	0.0426443	0.356144	1.51096	0.941106	1.38405	-0.0892673	-0.643856	-0.621488	0.344828	0.748461	0.0976108	1.20789	0.695994	0.201634	0.650765	0	-0.358454	-0.943416	0.887525	0.687061	-0.268817	-0.915936	0.298658	-0.713119	-0.415037	-0.761213	0.0426443	0.124328	2.81558	0.31034
CXCR6	1.27501	-0.184425	1.5656	-0.251539	2.37851	0.765535	0.432959	0.799087	1.54597	-0.494109	1.20163	-0.0588937	-0.217591	1.31034	1.37295	0.575312	0.0565835	0.226509	-0.251539	-0.454032	0.575312	1.22033	1.03562	2.02503	1.02148	-0.494109	-0.104697	0.454176	0.722466	-0.0291463	0.545968	0.678072	1.27501	1.32193	-0.340075	-0.286304	-0.340075	1.20789	0.575312	0.344828	0.250962	1.0072	0.226509	-0.286304	-0.785875	0.0426443	1.25701	1.9222	0.443607
PYHIN1	1.63227	-0.120294	0.847997	-0.514573	0.739848	0.344828	-0.473931	-0.494109	0.62293	-0.666576	0.475085	-0.888969	-0.304006	0.641546	-0.200913	-0.556393	0.15056	-0.473931	-1	-0.268817	0.748461	-0.0439433	0.978196	0.879706	0.0703893	-0.556393	-1	-0.0892673	0.799087	-0.621488	-0.217591	0.389567	-0.184425	0.344828	-0.556393	-0.184425	-0.395929	0.604071	-0.556393	-0.37707	-0.514573	-0.217591	-0.358454	-0.888969	-0.68966	-0.340075	-0.0291463	1.36177	-0.184425
CD3G	0.443607	-0.0439433	1.03562	-0.556393	0.863938	0.748461	0.286881	0.722466	1.22033	-0.68966	0.773996	-1	-0.268817	0.422233	0.85599	-0.321928	-0.0740006	0.111031	-0.340075	-0.217591	0.367371	0.0143553	0.815575	0.739848	0.443607	-0.217591	-0.666576	-0.556393	-0.321928	-0.37707	0.831877	1.04264	-0.0892673	1.03562	0.0285692	-0.200913	-0.0291463	0.137504	-0.454032	0.0840643	-0.251539	0.650765	0.163499	-0.535332	-1	-0.0892673	0.925999	1.56071	-0.120294
ICOS	-0.621488	-0.514573	0.124328	-1	0.0703893	0.31034	-0.599462	-0.68966	0.356144	-0.785875	0.31034	-0.736966	-0.713119	0.0703893	0.454176	-0.577767	-0.434403	-0.268817	-0.68966	-0.395929	-0.736966	-0.514573	-0.0892673	0.669027	0.0565835	-0.599462	-0.785875	-0.785875	-0.761213	-0.556393	-0.473931	0.0143553	-0.0291463	-0.395929	-0.643856	-0.943416	-0.736966	-0.120294	-0.200913	-0.494109	-0.761213	-0.286304	-0.415037	-0.577767	-0.915936	-0.535332	-0.152003	1.31034	-0.395929
CD3E	1.65535	2.09424	2.9855	0.910733	3.33056	2.70266	1.64616	1.61824	3.13422	0.948601	3.30451	1.07724	1.15704	2.32769	2.80735	1.41143	1.42761	1.22651	1.1375	2.09085	1.37295	1.87578	3.23573	2.74631	2.03914	0.275007	1.26303	0.201634	1.13093	1.8953	2.82782	2.9222	2.9782	2.63459	1.37295	1.40599	1.34483	2.12763	2.18903	2.56316	0.214125	2.33628	1.97085	0.903038	-0.251539	1.59932	2.92029	3.848	2.02148
CD5	1.15056	0.333424	0.731183	-0.104697	0.823749	0.941106	-0.120294	0.176323	2.14405	-0.599462	0.555816	-0.556393	0.189034	1.61824	1.17632	-0.494109	0.124328	-0.304006	-0.268817	0.422233	0.879706	0.782409	1.90689	1.62761	0.111031	0.15056	-0.104697	0.263034	0.275007	0.0285692	1.22651	0.978196	0.356144	1.07724	-0.152003	0	-0.0892673	0.613532	0.0565835	1.0072	-0.643856	0.545968	-0.0439433	0.250962	0.545968	-0.184425	1.08406	1.65076	0
CD28	0.0426443	-0.556393	0.400538	-0.915936	0.15056	0.748461	0.0703893	-0.494109	-0.104697	0.298658	0.831877	-0.415037	-0.37707	0.910733	0.124328	-0.736966	1.58496	-0.217591	-0.810966	-0.434403	0.871844	-0.168123	1.23266	2.25096	0.367371	-0.434403	-0.434403	-0.321928	-0.168123	-0.217591	1.01436	0.970854	-0.168123	1.04264	-0.268817	-0.599462	-0.494109	0.286881	0.124328	-0.395929	-0.415037	2.26604	1.02148	0.111031	0.389567	0	1.52607	1.51096	0.321928
ITK	1.72683	0.15056	1.22033	-0.120294	0.604071	0.516015	0.250962	0.411426	1.04264	0.356144	0.992768	0	0.0143553	1.49057	0.526069	0.0426443	1.33342	-0.104697	-0.37707	0.0703893	0.9855	0.713696	1.38405	0.739848	3.90593	-0.120294	0.389567	-0.0439433	0.659925	0.422233	0.432959	0.695994	0.83996	0.443607	-0.415037	-0.251539	1.51602	1.19535	0.799087	0.485427	0.632268	0.748461	2.22959	0.0143553	-0.68966	0.575312	0.565597	1.66903	0.15056
LAX1	0.669027	-0.454032	0.214125	-0.514573	0.0565835	0.0426443	-0.535332	-0.0740006	0.298658	-0.577767	-0.0439433	-0.810966	-0.415037	0.613532	-0.217591	-0.736966	-0.621488	-0.514573	-0.713119	-0.68966	0.250962	0.31034	0.176323	0.731183	-0.556393	-0.514573	-0.736966	-0.0144996	1.30451	-1	0.0703893	-0.286304	-0.321928	-0.200913	-0.761213	-0.666576	-0.666576	0.0426443	-0.836501	-0.577767	-0.268817	-0.0439433	-0.514573	-0.888969	-0.535332	-0.666576	0.214125	0.367371	-0.713119
TIGIT	1.36177	0.432959	0.400538	-0.104697	0.62293	0.722466	-0.0740006	-0.321928	1.54102	-0.599462	0.584963	-0.535332	-0.358454	1.51096	1.10434	-0.514573	-0.0892673	0.163499	0.226509	0.0143553	0.903038	0.963474	1.18903	1.50589	0.925999	-0.621488	-0.454032	2.12102	1.43296	0.111031	0.807355	0.464668	0.782409	0.367371	-0.200913	-0.0740006	-0.915936	0.773996	1.02857	0.31034	-0.514573	0.344828	0.367371	-0.535332	-0.0144996	-0.120294	0.659925	1.74416	-0.286304
CLEC12B	1.26903	-0.37707	-0.286304	-0.836501	-0.217591	-0.785875	-0.556393	-1	0.124328	-0.643856	-0.599462	-0.395929	-0.494109	0.286881	-0.862496	-1	-0.862496	-0.862496	-0.810966	-0.643856	0.432959	0.286881	-0.577767	-0.136062	0.111031	-0.37707	-0.454032	-0.395929	0.464668	-0.599462	-0.251539	-0.415037	-0.251539	-0.168123	-0.621488	-0.643856	-0.888969	-0.358454	-0.321928	-0.556393	-0.836501	0	-0.836501	-0.434403	-0.785875	-0.473931	-0.599462	-0.286304	-0.810966
TXK	1.26903	-0.514573	-0.0144996	-1	-0.473931	-0.358454	-0.810966	-0.415037	-0.0291463	-0.251539	0.0285692	-0.836501	-0.862496	-0.251539	1.64616	-0.761213	-0.217591	-0.599462	-0.713119	-0.888969	-0.321928	-0.0291463	-0.434403	-0.37707	0.0285692	-0.643856	-0.200913	-0.234465	0.201634	-0.200913	0	-0.556393	-0.836501	-0.0144996	-0.494109	-0.304006	-0.358454	-0.321928	0.124328	0.526069	-0.68966	-0.395929	-0.434403	-0.556393	-0.268817	-0.621488	-0.0291463	0.536053	-0.514573
FPR1	5.68874	4.46467	3.95047	2.22959	4.32769	4.13832	1.46989	4.54411	5.32805	4.78869	4.69711	2.79077	5.53201	5.24603	1.63227	4.69098	5.82502	4.393	4.37712	4.18982	3.96532	4.38198	4.05832	5.33557	4.13586	3.13586	1.852	3.74308	3.98003	5.57682	5.86121	5.93216	2.93923	6.00562	2.32769	3.4489	3.0321	5.88899	4.86592	4.21878	3.64039	4.75542	2.25399	3.01614	3.9279	3.22651	3.69377	2.92029	4.70929
VSIG4	7.66598	6.64111	5.2426	5.38232	6.80839	6.22612	4.32697	6.87823	5.14078	6.16952	6.72014	4.84298	4.98277	6.12412	3.79805	6.23228	6.82043	5.9991	5.48929	6.04439	5.08916	5.53823	5.43095	7.43137	5.37226	3.79701	4.21801	4.94439	3.86592	6.73674	7.70086	6.4801	5.07682	8.19042	4.23573	4.38405	5.5435	7.63735	6.70681	6.15704	5.15218	6.44824	5.84825	4.72356	5.03254	5.42391	5.2589	4.56194	6.20809
CSF1R	6.81365	6.51396	5.97062	5.64357	6.02879	6.22843	4.78136	7.73125	6.31343	5.83542	7.03969	4.42626	5.89336	6.85686	3.53854	5.65764	5.61412	5.39541	6.42089	5.70044	5.35896	5.85125	5.68032	5.79909	6.60703	4.80012	4.68538	4.98778	5.46989	5.64414	6.58165	6.77703	4.86839	7.19436	4.34908	5.63662	5.9486	5.53356	5.6985	6.11061	5.15866	5.81916	4.2502	4.49506	6.06889	5.3572	5.72192	4.97545	7.07863
MNDA	3.71039	4.54288	4.43296	2.64847	4.54597	4.46728	1.65076	4.7939	4.8505	3.61117	4.48414	3.01614	4.04089	4.59991	2.7866	4.09677	4.12763	3.83188	3.9222	3.488	3.75382	2.89918	4.23726	4.63575	5.1375	2.79077	2.1375	2.87184	3.70155	4.0993	5.84423	4.7703	2.22959	5.31976	3.53232	4.14241	2.73552	3.90207	4.18824	4.0365	3.16672	4.52231	2.76765	3.14078	2.96162	3.68594	2.87774	3.24945	4.87971
C3AR1	5.22342	5.29756	5.19928	4.49378	5.21645	4.98368	3.07724	5.73552	4.1811	4.80581	5.42794	3.95699	5.45615	5.23573	2.62527	4.72247	4.76288	4.63749	4.66846	4.9982	4.80684	3.38957	4.68818	5.15543	5.05658	4.54411	3.24489	4.63169	4.43496	4.14078	5.05615	5.07852	3.31759	6.31488	3.26604	4.51412	4.25927	4.27426	4.57954	4.78084	4.50653	4.85649	3.03386	3.82069	4.45088	3.90593	3.926	4.27352	5.38578
CD86	4.07724	4.47703	3.82477	2.83996	4.14405	4.16511	1.93734	4.21568	4.66732	3.43696	4.30086	2.926	4.26529	4.20867	1.63691	3.65535	4.31034	3.83491	3.25096	3.41684	3.32481	2.65764	3.4489	3.63575	4.17153	3.31034	2.1177	2.51349	3.25701	3.57652	3.90881	4.04963	2.72247	4.51538	2.09761	3.05832	2.85599	3.82579	3.47119	3.56925	3.05658	3.68818	1.89142	2.81147	2.8679	2.69599	2.65764	3.25096	3.926
THEMIS2	4.71149	4.57471	4.1811	3.87184	4.80271	5.19535	2.36457	4.39025	5.41515	3.84298	5.03386	3.1635	3.95699	4.13175	3.44361	3.75702	5.61029	3.80219	4.08406	4.37712	3.78136	4.96255	4.59096	5.35614	4.36667	3.56803	3.83794	3.62059	3.59216	5.80735	5.96162	4.62176	4.68257	5.73796	3.67582	3.15056	2.80735	5.57833	5.26153	4.83086	3.33914	4.77505	3.39506	5.02459	3.59455	3.76447	4.09085	4.09085	5.82171
IL12RB1	2.44095	1.67807	1.41143	0.731183	1.61353	2.15056	0.333424	2.02503	2.18587	1.18903	2.22342	0.526069	1.3505	1.96717	0.9855	1.46467	1.02148	1.38405	1.91073	1.73985	1.18903	1.32769	1.70487	1.81147	1.70487	1.04264	0.941106	0.565597	1.35614	1.28096	2.70044	1.32193	1.20789	2.54844	1.01436	0.992768	1.29866	1.04963	1.73552	2.18903	0.895303	1.76977	0.903038	1.60881	1.1375	1.18269	1.15056	2.0635	1.75275
IL16	3.54226	2.84398	2.8679	1.7866	2.73118	3.25701	1.07724	2.91839	3.65076	2.25096	3.44095	1.72683	2.0321	3.72683	1.60881	2.37573	2.45943	2.17313	2.21101	2.09761	2.43296	3.24031	3.05485	3.19535	3.78031	2.24184	1.94111	1.68706	3.06867	2.47768	3.02326	3.64386	2.68706	3.61117	1.69599	2.82985	2.07039	3.12763	2.23573	3.19061	2.06695	2.71809	1.46467	1.56071	3.16672	2.12102	2.72683	3.54967	2.852
CD1D	0.505891	0.565597	1.42761	-0.0291463	1.30451	1.44361	-0.120294	0.298658	1.20789	0.333424	0.9855	-0.251539	-0.0144996	1.10434	-0.454032	0.400538	2.1177	-0.184425	0.903038	0.0426443	0.263034	1.01436	0.941106	0.575312	1.47508	-0.514573	-0.304006	-0.251539	0.422233	1.08406	1.80323	1.79909	0.85599	1.18903	-0.0892673	-0.0892673	-0.599462	0.978196	1.10434	0.201634	-0.168123	0.443607	-0.268817	0.275007	-0.713119	0.863938	-0.104697	1.24489	0.0840643
CMKLR1	2.96901	2.91456	3.37573	1.67356	3.16672	3.51602	1.70929	2.93923	3.44361	1.60881	5.56651	1.30451	1.12433	3.35614	1.48027	1.3505	3.33628	1.72683	1.58015	1.01436	2.36457	2.90304	2.926	3.05832	3.25096	1.20163	0.704872	3.0054	1.41684	1.89918	4.1643	4.05398	1.42761	4.32984	2.1177	1.89918	2.05658	2.97085	1.63227	2.02503	1.43829	2.96347	1.76553	0.790772	1.44361	2.22651	2.27798	2.44095	2.69599
IL1A	-0.268817	0.495695	-0.321928	-0.761213	-0.713119	0.731183	-0.68966	-0.304006	0.176323	0.526069	-0.304006	-0.494109	3.73335	1.41684	-0.577767	0.214125	1.37295	0.201634	0.214125	0.15056	0.687061	-0.0740006	1.05658	1.78241	1.31034	2.26903	-0.577767	-0.37707	1.36737	1.07724	-0.286304	2.09424	0	2.926	-0.321928	0.545968	-0.736966	3.32337	-0.200913	0.137504	-0.0439433	0.613532	1.59455	0.956057	-0.535332	-0.321928	0.286881	-0.340075	-0.136062
CCL8	0.124328	1.1375	2.1375	-0.736966	0.594549	2.3978	-1	0.83996	1.73118	-0.434403	2.98732	0.137504	3.3147	1.85997	1.53605	2.19849	3.0268	0.739848	-0.888969	-0.340075	1.38405	-0.104697	2.1177	6.26059	2.63691	1.9855	-0.761213	-0.120294	0.356144	0.903038	2.44626	4.36877	1.33914	5.68734	0.137504	2.34199	-1	2.79286	1.59932	1.51602	0.124328	3.72465	3.37851	2.10769	-0.358454	1.38957	0.992768	-0.0588937	-0.713119
IL1RN	2.11437	0.85599	1.82782	0.111031	1.1375	2.07039	-1	-0.0740006	3.02857	1	3.3978	0.286881	3.95327	1.28688	1.80735	1.68706	5.42995	2.32481	1.27501	1.63691	1.74846	0.9855	2.56071	4.92125	2.05658	2.02148	-0.434403	1.09085	1.15704	3.07382	3.87578	3.51475	1.05658	3.5008	0.400538	1.51602	0.0565835	4.01614	2.08746	2.64155	-0.0892673	2.65992	0.378512	1.91839	0.516015	0.678072	-0.268817	-0.358454	0.650765
CXCR2	1.27501	0.0840643	-0.473931	-0.736966	0.214125	0.978196	-0.915936	-0.0144996	0.0426443	-0.120294	0	-0.713119	-0.268817	0.790772	-0.621488	-0.234465	0.356144	1.49057	0.757023	-0.217591	0.9855	0.250962	0.575312	0.9855	0.495695	0.333424	-0.621488	0.545968	1.23266	-0.268817	2.96532	0.799087	-0.862496	1.72247	0.286881	1.52105	0.495695	1.38957	-0.268817	0.15056	-0.104697	1.13093	-0.535332	-0.136062	0.713696	-0.104697	0.0285692	0.0976108	-0.0740006
TEC	-0.0892673	-0.0588937	0.124328	-0.514573	0.189034	-0.0892673	-0.251539	-0.494109	0.226509	-0.577767	0.356144	-0.713119	-0.184425	-0.0588937	1.41143	-0.713119	0.584963	-0.494109	-0.152003	-0.785875	0.263034	-0.0892673	-0.200913	0.378512	0.0426443	-0.0740006	-0.836501	-0.136062	-0.514573	-0.358454	1.18269	-0.0439433	-0.37707	0.650765	-0.454032	-0.454032	-0.514573	0.85599	-0.184425	0.748461	-0.0588937	-0.0144996	-0.556393	-0.666576	-0.577767	-0.200913	-0.321928	-0.0892673	-0.37707
RHOH	3.21412	2.39506	2.04614	0.871844	1.64155	1.79494	1.08406	2.31034	2.82985	1.43829	1.57531	0.992768	1.27501	2.33056	0.773996	1.70929	3.14078	0.807355	1.7137	1.76129	1.42223	1.64155	1.48027	2.14731	2.15381	0.163499	0.650765	0.918386	1.38957	1.96717	2.19849	1.37295	1.09761	1.80323	0.526069	0.613532	0.713696	2.86196	2.02148	1.67807	0.0976108	0.678072	0.422233	0.765535	1.07724	0.659925	1.61824	2.88166	1.40599
CCR2	1.1177	0.0143553	1.94111	-0.168123	1.774	0.495695	-0.621488	-0.104697	1.44361	-0.434403	1.09085	-0.286304	0.111031	1.26903	-0.104697	-0.535332	2.03562	-0.217591	-0.535332	-0.434403	0.505891	0.411426	1.19535	0.910733	1.58015	-0.234465	-0.304006	0.704872	0.641546	0.594549	1.26903	1.98185	-0.0144996	0.695994	-0.395929	0.263034	-0.340075	1.9222	0.226509	0.0703893	-0.358454	0.879706	-0.358454	-0.556393	-0.68966	0.687061	0.815575	1.33342	0.659925
TLR8	2.02148	1.41143	1.75275	0.124328	1.23879	1.16993	-0.358454	0.963474	2.0036	0.536053	1.58496	-0.0892673	0.526069	1.74846	-0.599462	0.0565835	1.07039	0.575312	0.575312	-0.358454	0.956057	0.748461	0.536053	1.65076	1.11103	-0.434403	-0.643856	0.15056	0.344828	0.367371	1.36177	1.40054	-0.0892673	2.59932	-0.473931	0.298658	-0.136062	1.16993	0.475085	-0.0740006	0.422233	0.695994	-0.454032	-0.713119	-0.0740006	0.250962	-0.0144996	0.238787	1.04264
CD226	1.65076	1.15056	1.3505	-0.152003	0.790772	1.45418	-0.217591	1.35614	2	0.604071	1.32193	0.263034	1.31615	1.42223	4.01346	0.443607	1.926	0.910733	0.903038	0.713696	1.11103	1.62761	1.22651	1.81967	0.485427	0.613532	-0.358454	0.799087	1.1177	0.695994	1.46989	2.16027	0.111031	2.31034	-0.268817	0.163499	-0.434403	1.15056	0.0976108	0.992768	0.584963	0.475085	0.0143553	0.411426	0.925999	0.137504	0.389567	0.887525	0.799087
CD80	1.95233	0.903038	0.584963	-0.888969	-0.104697	1.04963	-0.836501	0.0143553	1.96717	-0.152003	1.22651	-0.473931	0.575312	0.807355	0.298658	0.0976108	0.526069	0.871844	0.111031	-0.321928	1.05658	0.722466	0.298658	1.91839	0.695994	-0.454032	-0.785875	1.05658	1.04264	0.704872	0.650765	-0.0740006	-0.217591	1.46467	-0.395929	-0.666576	-0.556393	0.250962	0.263034	0.124328	-0.168123	-0.0439433	-0.577767	0.275007	-0.0291463	-0.494109	-0.514573	0.31034	0.0565835
FPR2	2.5656	0.137504	-0.120294	-1	0.321928	0.411426	-1	0.389567	1.62293	0.933573	1.0072	-0.136062	0.321928	1.72247	-0.535332	0.298658	2.97636	-0.268817	0.0426443	-0.473931	1.17632	0.782409	0.0976108	2.30159	-0.358454	-0.577767	-0.836501	0.956057	1.64155	2.14078	2.73118	0.604071	-0.304006	2.70487	-0.321928	0.536053	-0.68966	4.08491	1.28096	-0.268817	-0.184425	0.367371	-0.415037	-0.862496	-0.0588937	-0.577767	-0.621488	-0.535332	-0.217591
VEGFC	0.495695	-0.454032	1.99277	1.42223	0.0143553	-0.286304	-0.415037	-0.535332	1.57531	0.31034	1.76977	0	-0.200913	-0.104697	0.286881	-0.494109	1.36177	-0.321928	0.15056	0.298658	0.454176	0.992768	-0.104697	0.356144	0	1.71809	-0.304006	-0.0291463	0.669027	1.24489	1.80735	1.23879	-0.358454	-0.120294	0.432959	1.70044	-0.514573	1.45943	0.321928	0.0143553	-0.104697	1.02857	1.15056	-0.0588937	1.24489	0.632268	0.286881	0.137504	-0.168123
CXCL5	0.823749	-0.340075	2.26303	-0.810966	-0.184425	-0.321928	-0.577767	-0.621488	0.263034	0.748461	1.46989	-0.514573	-0.785875	1.02857	-0.321928	-0.888969	4.48671	-0.761213	3.17951	0.555816	-0.251539	3.38128	0.263034	1.98185	-0.713119	1.32193	-0.152003	1.7137	1.40054	5.36107	1.72683	0.925999	-0.358454	5.96116	1.14405	0.344828	-0.836501	6.65249	1.15704	-0.304006	-0.943416	0.739848	0.176323	-0.836501	0.333424	-0.810966	0.863938	-0.0291463	-0.304006
CXCL2	3.6893	0.443607	2.22959	0.604071	2.93168	-0.358454	0.575312	1.37851	2.14078	3.28096	2.01792	1.67356	2.33914	3.24336	1.51602	0.879706	4.0635	0.584963	3.21568	3.45681	1.29278	4.15218	3.34908	3.60051	2.86592	3.43696	2.88947	3.77505	4.27724	4.27128	2.19219	2.84197	1.95977	5.16792	1.97085	4.12681	0.0285692	5.90063	2.31904	2.69599	0.422233	2.33628	2.90304	0.659925	1.84398	1.74416	3.1177	1.58496	0.895303
CXCL3	1.36737	-0.0740006	0.137504	-0.340075	0.111031	-0.184425	-0.37707	0.163499	0.344828	1.5008	1.73552	0.495695	0.505891	1.4489	0.15056	-0.577767	4.26604	0.214125	1.28688	0.15056	0.333424	2.61117	0.516015	2.51854	0.687061	1.3505	1.29866	2.29278	2.33056	5.3302	1.1177	0.941106	0.495695	4.7703	1.23879	1.40599	-1	6.05767	1.79077	0	-0.535332	0.333424	2.28096	0.536053	-0.0144996	0.31034	3.35614	-0.268817	-0.251539
[truncated: 969 more columns]
