# Supplementary material for: DDX60 Is Associated With Glioma Malignancy and Serves as a Potential Immunotherapy Biomarker
Source: Front Oncol. 2021 Jun 10;11:665360. doi: 10.3389/fonc.2021.665360 (PMC8222729; doi:10.3389/fonc.2021.665360)
Supplement: Supplementary file 1 [file DataSheet_1.zip › supplement/S table 2. 775genes-r>0.3.xlsx]

## Sheet: 775genes-r>0.3TCR重合的副本
DDX60
PARP14
IFIH1
DDX60L
OAS3
SAMD9L
RSAD2
DTX3L
SAMD9
APOL6
DDX58
OAS2
PARP9
CMPK2
MX1
EPSTI1
OAS1
PARP12
GBP1
IFIT3
MX2
OASL
BATF2
IFI44
EIF2AK2
PLSCR1
ERAP1
HERC5
RTP4
IFI44L
ATP10D
LAP3
IRF2
BTN3A3
GBP5
IFI6
HLA.E
BTN3A1
HCP5
PSMB9
NMI
GIMAP2
GBP4
RBM43
CD2AP
CXCL10
IRF9
B2M
MR1
BTN3A2
FSD1
RNF213
APOL1
ADAR
CASP8
C19orf66
RAC3
GCH1
IFIT1
ARFIP1
RREB1
APOBEC3G
GBP3
CAST
HLA.B
LY75
IRF1
CFLAR
ARHGAP18
LYN
FGL2
GALNT4
HFE
RIPK1
CASP1
CASP7
BMP2K
MCC
ELK3
AGAP3
IL15
SLC16A4
APOL3
LGALS3BP
MYOF
ARL13B
MYD88
FAM129A
CXCL11
ELMOD2
PTPRC
BNIP2
FAM111A
MMAA
CCR5
SHF
SERPING1
NFKB1
SIGLEC1
C1S
OSBPL3
HEG1
RNASEL
HIATL1
AP3B1
OSMR
CARD6
CD164
DRAM1
CXCL9
PRPF19
DPF1
DPYD
CDC73
CECR1
CYP4V2
SEMA6B
SLC12A7
C1RL
IFIT2
IQGAP1
C1R
DLK2
RAB27A
MSN
RUNDC3A
CARD16
C21orf62
RBM47
PODXL2
APOBEC3C
CTNNA1
FAM171A2
LCP2
CXCL16
MFSD1
GDAP1L1
CTSS
CASP4
LTBP1
FCGR2C
PGGT1B
PIK3AP1
PTPLAD2
CD48
PRKD3
PLBD1
GPR82
SGMS2
PARP4
IQGAP2
NAMPT
MLKL
LHFPL2
GAPT
PHF11
ELF1
ITGAL
ANTXR2
ANXA4
PALLD
IL7
ALPK3
ELF4
SLC2A10
CD109
LPAR6
FZD1
ITGA6
ANO6
ECM2
RAB7L1
FNDC3B
CD69
FAM114A1
CMTM6
GPR65
ERMAP
HLA.DPA1
FAM91A1
DENND2D
ARSJ
IL6R
SLC33A1
DPY19L1
KDELC2
GALM
ABHD15
LATS2
CCR1
HSD11B1L
IFI16
CLEC7A
DNASE2
ADAM9
AIM1
MDFIC
PRKAA1
LPPR3
CD40LG
MSR1
FAM46A
HNF4G
SLC30A6
FAS
CLDN23
ARHGAP25
PSD
RNF135
FBXO8
CD302
ADAM17
ITGB8
CALD1
CELF5
LRP10
DEAF1
PIH1D2
PLEK
ETF1
MICB
BRSK2
GZMA
SERPINB1
GLB1L
HLA.DRA
BTK
SFRP4
CD58
SLC31A1
MAGT1
COPB2
NCF2
SLC47A2
CD180
PIPOX
PLEKHG1
CSF2RB
LILRB1
EMR2
KCTD12
KYNU
CYBB
SERPINA1
COG5
PLS3
CNGA3
NAT1
NTNG2
ALOX5
RPS6KA3
KIAA0040
NEDD1
EVC2
CD44
CYTIP
C6orf136
C16orf92
FSTL1
NCSTN
CD74
GCLM
DOCK8
PKD2
SDCBP
ANXA1
IFI30
ACSS3
CCDC109B
PPFIA3
CXorf38
HAT1
IL15RA
DGCR10
CASP6
ARSD
RAB8A
MALT1
PSTPIP2
HBQ1
MTTP
CTBS
CHCHD6
MDM1
RTN2
CASP3
PPIC
GOLPH3L
CSTA
CYBRD1
RDH10
LYZ
FYCO1
FBLL1
FCGR2A
EVC
GPSM1
REL
PPP1R3B
HLA.DMB
C9orf64
LRBA
FYB
PCSK5
GNS
RB1
LYSMD3
NDUFV1
COL8A2
RUFY1
FBXL15
MMP17
NOD1
FKBP8
RAC2
AGA
LAIR1
SLC35D1
PQLC3
EVI2B
SCPEP1
ARHGDIG
CFH
AXL
CD86
DNAJC10
PTGER4
SERPINA3
GALNT9
EFEMP1
ITPRIP
IL13RA1
SLC25A30
P2RY1
CLEC2B
MYO5C
MYL12A
CRISPLD1
RPAP3
GPR162
ANXA5
RAP2C
HPS5
PALM
PTGS1
GLIS3
AGBL2
MCOLN2
RCAN3
INPP5D
CYB5D1
C16orf54
GIMAP4
HLA.DPB1
SAMSN1
SEMA6C
CD53
SLC40A1
SLC30A5
IRAK4
APBB1
NCKAP1L
EGF
SKAP2
DYX1C1
MNDA
KCNMB1
PLXDC2
LILRB2
CCNYL1
MCFD2
MBNL1
SLC1A6
PDLIM3
PTPN13
SFT2D2
MFAP4
FAM114A2
GBP2
PNPT1
NAGA
FZD6
METTL7B
PELP1
DOCK2
RNASE2
PIGN
NPL
HIF1A
C20orf197
ATL1
DOK3
ARL11
SEC24B
SLAMF7
LMTK3
DLGAP3
C2
PLP2
RBMS1
S100A11
FAM198B
ERI1
GSTK1
SASH3
NLN
LAMC1
CHI3L1
PYGL
LPXN
ETV6
KHNYN
LACTB
ATP8B4
CP
LPCAT2
GIMAP6
CTSO
NFKBIZ
EPS8
BAI1
PDPN
ACVR2A
MAP3K8
PLEKHF2
MAPK8IP2
CCDC89
SLAMF8
SAR1B
NAAA
C6orf62
MICA
ICAM1
FPR3
FCER1G
GNA13
GOLPH3
CFI
FCGR2B
ATL3
PDIA2
CD4
GALNT10
LAMP2
LAPTM4A
FBXL19
MTMR11
HAVCR2
PLTP
OGFRL1
FPGT
BACH1
C2CD4C
FAAH
NUMB
PPP1CB
SLC35A3
PWWP2B
KLF6
POFUT1
RCSD1
MAPKAPK3
NEXN
RNF144B
GPR84
C3AR1
ABCC3
FMOD
CCDC80
DDO
ANGPT1
GPX8
PGM2
GXYLT1
NFE2L3
SLC11A1
MS4A6A
SLC22A4
RCBTB2
RNASE6
FUCA2
NECAB2
LY96
RTN4R
GALNT2
DNAH5
CD68
CLIC1
SH3GLB1
PTPN2
MNS1
CISH
PDZD4
CRLF3
ACTL6B
F3
MLEC
CLN5
MID1
IFITM1
ABHD3
HESX1
BIRC3
HMX1
CABP1
LEPREL1
SBF1
CPLX1
CRB2
PCBP3
DAP
LMO2
SLC43A3
RPS6KL1
PRRG4
MAP3K14
IL10RA
LEPROT
MTM1
ERBB2IP
GALNT3
GAL3ST4
KLHL6
CCDC125
NEK11
BARD1
LAT2
SH2B3
NPHP1
C1QC
RECQL
PIK3R5
GLIPR1
PROS1
HUS1
IKBKB
RAB42
CD163
HRH3
SLC1A3
ADAP2
RGS18
ITPR2
HVCN1
RETSAT
CCL2
CHSY1
PLAGL1
SLC30A7
FLI1
IQCH
MANBA
HCLS1
CAMK2N2
OLFML3
LAPTM5
OLR1
ITGAV
NSUN7
BCL2A1
ALOX5AP
SLC24A1
ANXA2P2
MGAT4A
CNN3
SHROOM3
SIRPB2
PNCK
FZD5
AMIGO2
MIR155HG
COPB1
GLB1
BBS12
ARHGAP27
LIMK2
RAP2A
SLA
IGSF6
CTSC
FLVCR2
CHD1
MEOX2
CPT1C
PLSCR4
C1GALT1
PROCR
EMP1
ABCA1
BET1
ACOX2
B3GNT9
PLAUR
ARL5A
BACE2
IFT57
PLOD2
FUCA1
ATP11C
NCK1
MTSS1
RNF19A
CXCR4
ITGA2
GCA
METTL14
NPNT
HS3ST3B1
MS4A7
SLC30A1
KCTD9
CAPN2
MTA3
C5AR1
PLA2G4A
ITGA4
IL17RA
MYH9
RNFT1
C10orf88
RRM2B
BCKDHB
KIAA1430
GNG12
KCNJ8
ITGA5
HCK
PNMAL2
DOCK7
FBP1
CSF3R
ANKRD22
CHGA
PSME4
CA13
ASPDH
C1GALT1C1
PHKG1
PTX3
NIPA2
MGST2
DDIT4L
LYSMD1
FILIP1L
MYCBP
IPP
GPR160
RHOQ
PDIA3
SHC1
MORC4
RP2
CLU
ANXA2
RPGR
SLC44A3
NEAT1
LILRA6
KRIT1
CYFIP1
GNG2
C7orf57
ITGAM
IARS2
COQ2
HEATR2
ASPHD1
PTRF
ARHGDIB
FN1
FGF17
SCIN
S100A10
FZD7
CREG1
CCDC146
C7orf49
DDR2
COL4A6
FEM1C
HNMT
FAM76A
SH3PXD2B
KLC2
HS2ST1
PDIA4
SLC35A4
ATG4A
RAB20
PARP2
ADAM28
MS4A4A
RPE
RGS1
RAB23
NLRC4
PLEKHA7
ALDH3A2
CSNK1A1
FPR1
COL14A1
RPS6KA1
CLEC5A
ETAA1
ALG2
C4orf47
FKBP14
EIF4ENIF1
EPHA10
NOD2
LCTL
RSRC1
LIN7B
FGF2
CEND1
MEIS3P1
COL5A2
LAMA2
RHBDF2
ASAH1
CHPT1
DEGS1
ATF7
LRIG3
ACTR3
CA3
MBOAT1
C8orf4
PELI3
RPN2
RASL10A
HOXB7
LHFP
LILRB4
GATAD1
CAPZA1
RBMS2
RRAGC
CCL8
ITGB5
MS4A14
POT1
C1QTNF4
MLF1
OSTM1
JAM2
BAIAP2L2
SEPN1
CRYZ
CYB5R1
KIAA0247
EPHA2
LOXL3
ADAMDEC1
FBXO22
BLNK
RNASE4
PAFAH2
NMT2
NKIRAS1
COL1A2
HDGFRP3
CD97
DCTN1
NUP37
GEM
GMPPB
CD93
BBOX1
DAG1
SLC39A1
HAR1A
CARD8
PLAU
CYP2U1
