# Supplementary material for: DDX60 Is Associated With Glioma Malignancy and Serves as a Potential Immunotherapy Biomarker
Source: Front Oncol. 2021 Jun 10;11:665360. doi: 10.3389/fonc.2021.665360 (PMC8222729; doi:10.3389/fonc.2021.665360)
Supplement: Supplementary file 1 [file DataSheet_1.zip › supplement/S Table 4 105-TCGA.xlsx]

## Sheet: order-TCGA
	TCGA.FN.7833	TCGA.E1.A7YN	TCGA.HW.A5KM	TCGA.02.2486	TCGA.VM.A8CD	TCGA.HT.8563	TCGA.DU.A7TD	TCGA.12.3653	TCGA.DU.8161	TCGA.CS.4941	TCGA.28.2499	TCGA.HW.7490	TCGA.HT.7616	TCGA.KT.A7W1	TCGA.27.1834	TCGA.DB.A75K	TCGA.DH.A669	TCGA.HT.7471	TCGA.DU.5847	TCGA.06.0130	TCGA.DU.7012	TCGA.P5.A5F1	TCGA.DU.7306	TCGA.DU.6396	TCGA.28.1747	TCGA.FG.8186	TCGA.06.2567	TCGA.E1.A7YQ	TCGA.DU.A7TI	TCGA.CS.6186	TCGA.HT.7860	TCGA.HT.A61B	TCGA.S9.A6TV	TCGA.16.0846	TCGA.DU.8165	TCGA.CS.4942	TCGA.E1.A7YJ	TCGA.26.5136	TCGA.DU.6406	TCGA.P5.A5F6	TCGA.S9.A6TZ	TCGA.06.0158	TCGA.DU.A5TT	TCGA.32.1970	TCGA.32.2638	TCGA.DU.8158	TCGA.28.5204	TCGA.06.0747	TCGA.06.5408
PODXL2	11.1075	10.1354	10.6842	8.88774	9.66933	10.7074	10.7024	10.8682	9.74271	10.5957	9.98077	10.3882	11.0664	10.4331	10.2843	12.0473	12.1024	12.0304	10.0037	7.55632	9.61035	10.0768	10.4428	11.1774	10.5846	11.443	8.81302	8.84411	10.9826	9.93564	9.64229	11.3229	9.39841	10.8607	10.328	11.2834	8.42277	9.31173	10.5452	8.54336	10.7787	9.92479	10.9412	10.6044	9.82425	11.1797	10.6315	10.1916	10.4593
PRDX2	12.0743	11.6471	11.8553	11.9348	12.8445	11.045	11.6936	12.2021	12.6291	12.1185	12.8027	12.4938	11.6141	12.2706	11.7873	12.071	13.1378	12.4131	12.151	10.9736	11.3518	12.855	12.9295	12.283	12.0274	12.0855	12.2361	10.8672	12.2157	12.5385	12.0228	12.7757	12.1062	12.3506	11.5746	12.2619	12.2089	11.8153	12.5745	12.7609	12.1972	12.1871	12.256	12.3635	12.4332	12.2271	12.1708	13.167	12.7124
OTUD4	9.80779	10.1995	9.63574	9.35753	9.82682	10.174	10.4764	9.84891	9.99759	10.0618	9.61091	9.58927	10.1344	10.1813	9.81591	9.02837	9.27417	9.10887	10.2778	10.3225	10.4274	8.93196	9.54602	9.98232	9.57031	9.25167	9.71998	10.139	9.70087	9.60401	10.1065	9.52326	9.76849	9.20222	10.2273	9.41835	9.83248	10.35	9.81029	10.779	10.1607	9.79778	9.6337	9.9351	10.0205	9.87957	9.60548	9.88802	9.7499
REL	5.36811	6.07831	6.46503	5.47257	5.26859	7.34614	5.82538	4.32764	6.58709	5.66902	3.70655	4.11872	5.84463	4.9436	4.73003	3.70822	3.21521	5.58075	6.10454	5.38399	6.5772	2.57393	4.08647	7.09259	4.13753	5.47885	5.17803	5.73097	8.07382	3.94117	6.83254	4.08149	4.91743	3.99755	7.10341	5.48513	4.9523	3.81503	5.21779	4.26452	5.95129	5.35809	3.60432	3.97096	5.48923	5.85813	4.35125	4.07346	4.41021
APOBEC3A	5.06356	7.98519	2.24141	5.06293	3.23453	2.07895	3.45281	4.37883	0.774587	4.1217	2.00558	3.46535	3.24199	2.42404	1.93512	2.58484	3.92356	2.4716	2.03393	5.90229	2.79281	-0.00607208	0.537246	1.11809	2.55444	2.8167	4.91898	3.39283	2.81957	0.646163	4.29221	1.44371	0.476745	3.71231	2.52489	-0.166503	1.87688	1.19843	2.32613	1.20889	1.44276	2.63807	3.49802	1.7817	2.2702	1.71444	3.16382	1.90126	2.16211
CCR8	-0.199421	0.677621	-1	0.1503	-1	1.5213	-0.101134	0.293017	2.83968	0.910963	-1	-1	-1	0.21176	0.0758749	-1	-0.368477	-1	-1	1.84575	3.67675	-0.00607208	-1	1.50528	1.29531	-0.243831	-0.112475	-1	-1	0.57599	0.287472	-0.0831412	0.13014	-1	1.24908	0.253384	-0.291062	1.00597	-0.302048	0.142609	-0.0101344	-1	-1	-1	-1	1.24629	-1	-1	-0.0866606
LRCH1	7.92969	8.6504	8.54061	8.7637	8.29841	9.41973	9.14355	8.15362	9.10919	8.36044	7.87053	8.1538	8.39383	8.77743	8.58867	7.71068	7.66445	7.67458	8.37704	9.22456	9.20133	6.69538	7.69514	8.93755	8.70311	8.20817	7.68206	9.01708	8.01162	8.15398	9.10195	8.2616	7.8451	8.37885	8.31829	8.40769	8.8855	8.18037	8.54998	7.52415	8.22517	8.02418	8.14896	7.8649	8.83811	8.14439	8.72825	9.02507	8.38569
APOBEC3B	7.10266	4.52606	2.93219	4.73982	6.21994	4.3076	6.16516	7.12651	2.49705	4.5619	4.73416	2.10309	4.26895	7.06787	5.81905	5.25592	8.67973	6.65883	5.89535	8.44976	5.77735	4.66063	2.20855	4.21273	6.63926	5.15539	6.8751	6.88657	5.21853	4.33913	4.26544	6.31362	5.01348	4.5141	6.54833	4.60469	5.28138	5.80788	6.91218	4.51368	4.77437	5.35809	4.76975	5.5095	6.33429	4.44563	6.98224	5.25187	6.07992
BANK1	2.30772	7.0492	3.49916	5.1398	6.93293	3.87998	5.9816	1.41981	7.4373	4.15002	6.28245	0.819995	3.79437	5.21044	7.60703	1.51445	1.92414	2.66061	6.75965	5.19382	8.22435	0.576957	2.10601	1.32464	5.05462	3.01418	6.84874	3.97185	2.52296	5.11602	7.32915	1.44371	4.72008	5.40374	6.48927	0.621149	2.90308	5.19767	5.13078	-1	2.98087	5.91629	7.10699	1.97379	2.92134	3.95218	4.87629	1.87829	4.31736
LAX1	3.58478	5.01729	2.21928	2.96663	1.97372	4.59722	5.96173	2.65565	3.85025	4.09281	2.17559	2.10309	5.60138	2.5273	3.66544	1.30106	1.81578	1.28747	3.41772	4.21339	4.86106	3.07615	2.47853	2.70354	2.29196	2.10081	2.37167	2.19396	3.56922	2.30982	3.40415	1.66189	1.19106	3.5803	3.84688	3.29904	2.70673	3.00746	1.85256	0.772055	2.62508	0.465504	2.88965	1.7817	1.70115	3.97689	2.45354	1.68823	1.18078
AXL	10.9672	11.7895	12.6174	11.5983	11.686	11.2659	10.4698	9.90455	11.0644	10.794	9.69723	10.3495	10.4968	9.53501	10.6992	10.2352	9.38319	10.1522	10.4796	11.7421	11.1346	10.4938	9.68588	11.6017	11.4271	10.9221	10.9912	11.0317	10.6201	11.7487	11.8528	11.109	10.1864	11.3754	10.0243	11.8173	10.9649	10.1073	10.2773	8.29973	10.4697	11.5463	9.65858	10.1153	10.9602	10.8531	10.4606	10.9116	10.2455
IFITM1	12.5489	14.3125	12.2456	13.6831	11.1969	10.2259	10.2322	13.0039	9.76496	10.6132	10.0042	12.0646	11.7775	10.5817	10.7097	10.9944	10.7604	10.5742	9.8093	11.4461	10.4971	12.3385	10.2605	9.59987	11.9719	10.0641	11.0902	10.8403	9.3037	8.95378	9.59938	10.9562	10.525	12.7263	7.79423	8.9206	11.8655	11.5232	9.84145	9.96738	10.8202	10.2738	9.45434	8.56811	11.7639	8.35939	10.9008	10.1576	9.85342
CCL8	8.36416	6.99427	5.02875	7.42493	4.6542	5.19906	4.25479	4.88296	1.3888	5.01105	3.86413	3.2262	4.71471	1.92243	4.42979	2.67634	4.97861	2.8277	4.98453	7.95749	5.73624	3.57344	6.06113	7.54123	2.14032	4.00023	7.15012	4.52988	7.52829	2.89433	3.24881	1.66189	5.24592	6.06556	4.47715	1.85368	1.74657	6.50776	0.166458	3.06181	3.47236	4.96933	4.65076	-0.0149368	5.04988	2.99803	4.97092	2.57175	4.49743
GBP4	10.1702	11.0278	11.3072	10.2642	8.75278	9.60679	11.5582	13.3863	10.6972	9.30214	11.125	9.65491	9.90541	8.61257	10.7539	7.53237	9.14437	8.74377	10.3515	11.1238	10.958	8.21921	8.45221	9.02989	9.05018	8.17244	10.6861	9.15193	8.96043	8.0977	9.0411	8.81766	8.73501	10.699	9.88064	8.53562	9.46575	10.0157	10.758	6.89309	8.20242	8.94242	6.67247	9.62735	10.9323	10.1332	8.0352	7.99473	6.93571
OAS3	12.5375	13.3232	13.8365	13.2117	13.8908	11.4024	12.4131	13.959	12.5828	12.7771	12.167	11.0749	11.3911	12.5444	12.6038	13.0349	12.6211	12.0089	11.7583	11.2813	11.3033	11.2108	10.5544	12.2146	12.801	11.1104	12.5215	12.5804	11.2031	11.781	12.0851	11.0836	10.6572	12.8893	11.5705	10.8097	12.2728	11.6666	11.8297	8.71488	11.0982	11.677	11.136	11.6314	11.4541	7.99962	12.7294	11.536	12.4294
IL27	2.8433	4.80672	4.66899	3.79853	1.35428	2.92816	1.15666	2.04467	2.49705	1.98211	1.00475	0.426104	1.57376	-1	0.685267	2.84358	2.02492	1.99776	0.998557	3.50211	2.16524	1.79705	0.181675	2.62758	2.29196	1.54176	3.17004	2.19396	3.06547	-1	1.41219	2.01878	2.54834	4.40125	0.701416	1.7085	3.61347	2.70779	-1	-1	-0.421786	1.17728	2.803	-1	1.51526	1.53963	2.57904	0.493135	0.468323
CTLA4	3.79214	5.34454	4.95334	4.73982	2.40569	4.75027	2.89091	0.963696	5.10427	2.10289	1.00475	2.67927	4.96403	1.92243	4.23132	0.362442	3.7448	2.25405	3.67623	5.51993	5.91363	0.990955	1.99563	4.13256	2.77642	1.8482	3.2366	3.90205	3.6718	1.98823	3.3542	2.8401	1.91426	4.14503	3.68789	3.39706	3.53666	3.81503	2.4537	-1	2.22968	2.82898	4.40821	2.1433	3.19342	4.65003	1.99433	2.33277	0.468323
BTN3A2	10.0757	12.1549	11.5466	11.1215	9.57003	13.7047	11.2084	11.8666	10.5236	11.8956	11.6238	10.9958	11.1844	10.3828	10.781	11.3189	10.0723	11.1998	10.2659	11.2822	10.6889	9.72944	9.14187	11.2534	10.1528	10.0853	10.692	10.5571	10.3264	9.06069	11.1694	10.4659	12.1496	11.5966	9.53429	12.1366	11	11.6518	11.9448	8.13595	8.78696	9.92479	10.0581	11.212	11.5804	8.60412	10.5776	9.71732	10.3306
GATA3	1.23548	4.41891	2.8929	3.5205	4.5525	5.2123	2.80428	2.81281	4.22186	4.97984	1.59024	2.67927	3.3795	2.95218	3.46288	0.747173	3.17191	-0.171044	4.48356	6.70981	4.87745	2.68934	0.537246	4.31314	3.49169	2.31571	3.10025	6.71401	1.99942	5.15665	5.33934	1.66189	5.2	5.79479	4.08886	2.21791	5.37259	3.25547	1.57971	3.16255	1.98214	3.52477	3.60432	5.64274	2.48803	4.04859	4.60838	1.68823	2.01221
CD274	6.03962	5.17927	5.97381	6.78471	6.62255	7.51056	5.82538	6.19015	5.63027	6.58102	6.51412	4.0469	5.27211	5.17145	6.24501	4.5167	4.47203	4.39743	4.97081	7.31133	6.82974	1.57492	5.38269	4.28868	5.17657	4.68081	5.62583	5.51418	5.79701	4.27228	7.19371	2.42881	6.81815	4.92122	4.05668	5.18928	4.69392	3.81503	7.1755	1.81529	4.10946	5.31085	3.04871	5.05793	7.96186	5.67389	6.29735	3.77182	5.14559
GBP3	11.7547	10.9133	11.3995	11.3204	11.195	10.7248	12.1109	8.11263	8.03842	9.90293	9.79344	9.99078	5.75485	11.3009	10.0495	9.17969	7.02964	8.97504	11.1136	10.9338	11.2166	9.83503	8.4845	10.0167	11.2673	9.34327	11.5524	9.9104	10.4316	7.64478	10.8177	10.023	11.6257	10.6334	10.8906	10.241	9.80255	11.0352	10.7289	8.01318	9.40534	9.61784	10.5049	10.2345	10.3651	11.7453	9.88835	5.49088	9.71165
PTX3	4.27924	5.28476	3.35031	10.6618	10.4328	8.71566	7.95553	7.40483	5.86564	7.53493	6.46576	3.15965	4.03134	8.82949	6.74719	6.60773	2.64766	5.94128	8.02212	7.86477	7.79239	4.63206	4.76208	6.30408	7.33309	4.87961	8.03519	6.836	5.52292	7.55263	6.83254	6.16976	6.30306	5.1939	7.20967	3.13824	8.14082	8.13465	7.8107	2.83643	3.2286	7.96183	4.9818	7.83427	10.0155	4.85058	8.15845	11.78	9.19864
IL18BP	10.0766	9.83965	10.3412	10.4641	9.73341	12.0351	10.1071	10.7546	9.37433	8.89012	8.83942	9.53341	8.95206	9.26106	8.88966	10.1111	8.79647	8.80257	10.1908	8.92728	9.34805	8.08357	7.76208	8.60334	10.3211	9.18058	9.3734	9.49891	9.0626	8.02595	8.4704	8.47858	11.4115	9.52523	7.90378	8.5243	8.95727	9.64682	9.90309	6.55694	8.55142	9.01249	7.8153	8.71593	10.2578	8.47676	8.75113	8.91481	9.34686
CCR7	2.50916	6.98178	2.3815	4.449	2.49613	5.14485	2.61363	3.20195	6.58709	5.41271	0.589188	-0.117474	6.10558	2.0425	4.57099	2.26936	4.01362	2.5692	4.64774	6.32981	6.12747	1.57492	-1	2.5474	3.82581	3.01418	4.79193	3.44284	2.90627	1.31115	3.67218	3.78884	3.59584	4.5141	4.12034	3.02015	2.70673	4.6225	1.72255	1.54374	3.19016	3.63114	-0.101753	2.67279	4.12122	5.1941	4.45311	-0.0682413	2.2979
PYHIN1	-0.199421	4.49122	0.412836	2.25348	0.611928	4.75027	1.8182	0.963696	3.4317	2.95353	-1	1.5997	3.94117	1.64727	2.5946	1.51445	1.27632	1.03759	3.70965	5.65895	4.77618	-0.00607208	0.537246	1.32464	1.29531	0.909197	2.78146	2.68439	-1	0.57599	1.75779	0.473112	0.476745	3.09134	3.64524	0.913876	1.60326	2.32909	0.519441	0.142609	1.15406	-0.0886536	1.41121	-0.0149368	2.01353	3.76617	1.31678	-1	-0.0866606
CD28	3.93893	6.12451	1.82709	6.03879	2.0944	5.85969	4.2871	3.6812	4.84035	3.72981	2.17559	1.95401	5.2535	2.82397	3.95032	0.747173	3.52152	4.66361	5.32364	6.32981	6.30157	0.990955	2.39402	4.1865	2.55444	2.50271	3.10025	2.91449	0.857503	1.79581	2.15785	3.64262	3.9411	3.99755	4.80232	1.36519	1.87688	2.32909	1.03963	5.04914	2.15179	2.00831	1.98382	2.29496	4.36087	4.52152	2.69448	1.21107	2.2979
CCR4	0.312433	4.59332	-1	3.26998	0.611928	4.42597	1.98503	2.27828	4.17429	2.10289	0.589188	-1	3.63093	2.25632	1.93512	-1	0.676628	1.28747	0.998557	3.99746	5.0023	-1	-1	1.32464	-0.0165412	0.249749	2.48553	1.62929	1.42573	0.57599	2.56157	-1	0.755998	0.101785	2.93208	0.913876	1.44414	1.81418	0.519441	0.772055	0.309758	1.84105	1.62835	0.565012	0.747774	2.17377	2.31612	-0.0682413	0.468323
EOMES	-0.199421	4.2624	1.2867	3.07498	0.903887	5.05953	1.8182	1.41981	3.88022	3.52883	0.589188	1.12909	4.03134	3.06993	1.93512	-1	1.92414	2.4716	2.4837	6.69552	4.92554	0.990955	1.44339	3.44062	2.8758	0.909197	3.2366	3.1129	-0.0934172	1.79581	3.63082	1.66189	2.81525	2.99094	4.80232	0.913876	2.39487	3.25547	1.42116	1.20889	-0.0101344	2.00831	0.844627	2.1433	1.8658	4.80989	2.45354	-1	0.868055
CD5	2.19538	7.52878	1.82709	5.72626	3.38412	6.45171	4.34962	4.10256	5.70751	5.3285	2.59079	3.51942	5.67317	4.31573	6.52219	1.51445	3.2981	3.60241	5.59802	6.70268	7.36833	3.07615	1.99563	4.38411	5.11689	3.13225	4.52524	4.76429	2.52296	1.98823	3.89813	3.00877	2.87491	5.07629	5.34572	1.98557	3.45554	5.4673	2.60893	2.70898	2.4409	4.03155	3.44179	3.14163	3.57282	6.04505	2.80134	1.46931	2.42202
CXCR2	5.45607	5.51032	5.41346	6.51339	4.53128	6.21574	5.792	5.05017	4.41845	4.86495	5.09373	3.08989	3.94117	2.68325	5.35555	3.98369	3.68445	4.79045	4.32007	5.81247	5.32271	4.57318	3.88447	5.33125	5.68123	4.7378	7.94351	4.82212	2.98807	3.79437	4.64361	5.00124	3.73114	4.68453	4.89624	4.79886	4.37894	5.51567	3.8581	3.16255	3.19016	6.26916	4.54796	5.09973	4.7671	5.36301	4.57863	4.44806	4.73134
IFI16	12.1801	11.8545	12.661	12.8714	11.5477	12.5592	11.2579	11.924	11.2713	10.4566	11.4882	11.1349	11.2015	11.7384	11.4752	11.0344	11.4601	11.0113	11.0122	12.563	11.4672	10.9559	11.0588	11.9363	10.9543	10.9149	11.4261	11.5492	11.1162	9.11325	11.1691	11.9352	12.9104	11.6858	10.806	11.3513	10.2763	11.1913	11.5525	7.83006	10.8863	11.7721	10.4902	10.9434	11.7278	10.226	12.3211	11.8318	12.788
BTN2A2	8.35111	9.30917	8.86943	8.32747	7.61385	11.3723	9.27823	9.24837	8.55847	8.91455	8.78607	7.97427	8.06605	8.20781	9.15349	8.22989	8.64892	7.60148	8.82305	8.72938	8.94358	7.17288	8.05988	8.92867	8.46855	7.69008	8.80481	8.43075	8.07382	8.21056	8.93361	8.45291	9.95154	8.43248	9.30008	8.51802	8.58532	9.43002	9.22448	9.64715	6.99647	8.65939	8.47739	8.93871	9.19329	8.39993	8.641	7.94512	8.97247
RUNX2	6.65849	7.18075	7.87439	7.65621	6.33467	9.44378	7.449	5.0814	8.17159	6.85489	4.56081	5.4851	6.78101	5.07616	7.47848	4.90505	4.71764	5.86645	6.77552	10.4295	7.2474	5.63195	5.46785	8.00992	6.83717	6.27925	6.40355	8.17185	5.96802	5.37902	7.44104	7.02908	6.93138	6.6956	7.60692	6.75176	6.48123	6.66613	6.50351	4.75862	6.65211	6.86197	6.59724	5.69822	6.72582	7.57898	5.16355	6.28716	6.45887
ERMAP	8.09929	9.13814	8.80296	9.9497	9.24035	9.65303	8.72416	8.36194	8.60967	9.27427	9.03288	7.60698	7.20575	8.92634	9.58357	7.59233	7.36616	8.05964	9.2353	9.51226	9.90686	8.15791	8.629	8.76547	9.32973	8.05775	8.7938	8.3197	8.47938	8.29717	9.43117	8.34868	8.50415	8.52067	9.69188	8.95017	8.68322	8.86126	8.9226	7.98595	7.66263	9.15126	10.4319	9.02261	9.24093	10.0337	8.82485	9.31136	8.72687
CD3G	-0.199421	4.6258	0.412836	4.13531	0.245617	4.55627	2.71209	1.76583	4.5732	2.50487	-1	2.10309	3.63093	2.35242	4.1436	-1	1.27632	0.352081	4.03378	5.58337	5.01717	0.576957	-1	2.7757	2.96877	1.54176	3.72803	3.23146	-0.0934172	-1	2.47072	-0.0831412	0.755998	2.99094	3.72931	1.54701	1.60326	2.32909	0.802896	1.20889	1.44276	1.43397	-1	-0.0149368	2.48803	4.18214	1.31678	-1	-1
CXCR4	8.09929	11.2193	9.51034	10.641	8.10722	11.2535	9.21351	9.87699	9.5879	9.90137	9.5571	7.32142	9.45109	8.74349	9.07712	8.87507	8.11382	7.50612	9.36616	11.7211	10.1186	7.72609	8.99271	11.1044	9.58965	9.50933	10.621	10.8789	9.48631	9.49236	10.6641	8.08412	7.72864	10.4988	10.5826	9.39482	10.735	11.4229	8.78182	8.25195	8.359	11.0024	10.4976	8.99795	10.7664	10.379	9.265	10.1764	9.76096
APOBEC3H	3.34254	6.38392	2.65974	4.98174	1.35428	4.35612	2.89091	3.41309	2.77735	1.98211	3.00596	1.95401	4.41312	2.5273	3.84302	0.747173	2.51533	2.36692	2.3202	5.56777	3.51851	2.79618	2.10601	3.39553	2.55444	2.50271	1.7971	1.79248	1.42573	2.15795	1.90385	3.96326	1.91426	4.14503	2.70177	1.98557	3.18058	3.6515	1.85256	0.142609	2.06946	2.15814	1.15555	2.43221	2.76326	3.26212	1.57957	1.87829	1.65558
SIRPG	-1	4.56008	0.412836	4.2321	-0.246738	4.90504	2.50795	1.76583	5.16638	3.39327	1.00475	0.426104	4.44628	1.64727	2.45578	-1	2.88065	2.25405	3.53422	5.99853	5.27401	0.990955	0.181675	2.70354	2.29196	1.15218	2.78146	1.93908	-0.0934172	-1	2.80407	0.473112	1.36759	3.18523	3.99008	0.913876	1.44414	2.70779	1.57971	0.772055	0.792772	2.41797	0.844627	-0.0149368	1.8658	3.79426	1.80182	-0.0682413	1.84487
CXCL9	3.53948	5.24349	5.8266	6.75244	7.31785	10.1866	6.63671	6.58829	10.7199	7.24777	5.32821	3.84996	9.68872	6.24515	7.33734	2.92045	6.52261	6.46958	5.49636	11.8277	10.3429	5.34567	3.91512	5.41272	7.529	4.82805	6.35943	8.18293	3.2755	3.89388	7.15412	3.5904	6.19015	7.11488	7.7721	3.34888	7.10731	7.05778	7.21229	3.34508	2.83899	5.51915	3.55216	5.64274	8.28275	7.10831	6.68007	5.64273	4.03587
CXCL11	4.46031	8.86462	6.02995	8.64126	6.36499	7.59131	8.69285	8.82798	7.07879	8.06383	5.80072	6.53066	7.54882	9.04343	7.58639	3.83277	7.64281	6.38499	5.08982	9.61166	7.19277	5.46384	2.77435	5.5933	6.72171	4.42724	6.52172	6.33807	3.85735	4.11621	7.15412	4.87594	5.78619	8.48188	5.55602	3.69563	6.834	6.70836	9.27462	1.81529	3.11005	4.81988	1.98382	7.20374	10.2901	3.48527	7.68355	6.6355	5.29916
IL1RN	9.6469	7.05518	6.81669	8.42027	5.26859	5.76404	6.0491	5.36139	4.31256	6.16156	5.31006	4.25244	4.84475	4.26725	6.75461	5.94907	5.64174	4.59575	4.36271	7.91187	5.15803	3.98835	2.63401	4.55789	5.79985	5.21012	6.96619	6.32479	7.76131	3.98696	4.81956	6.16976	5.5412	7.16758	5.74962	4.5658	4.31138	6.15765	1.85256	5.35611	3.06826	5.92677	3.883	2.55751	6.66565	4.28468	5.72151	4.03404	6.07992
CCL2	12.0005	9.30667	8.76027	13.7383	9.57652	9.32235	8.78339	6.35259	7.64353	9.28946	9.6183	9.26363	7.42952	8.01391	9.10641	8.14635	7.61479	7.88348	10.9968	13.1581	10.5638	7.38461	8.44698	10.6286	9.50778	9.64215	11.9762	10.2582	12.2064	6.55646	8.44046	6.30555	10.5685	8.83859	9.3664	6.25974	9.24439	11.5783	7.21531	8.53164	7.63248	9.973	10.3203	6.33652	10.0112	9.72172	8.47332	7.83761	10.5235
CD226	4.98447	6.3648	5.94165	6.93606	4.50973	5.9093	5.23577	3.59725	5.95985	4.64384	2.91282	3.62183	4.63066	3.90481	5.86091	3.47329	2.93346	4.28701	5.39728	5.6736	6.02818	2.68934	2.10601	6.35208	4.66776	3.68952	5.21152	4.48284	5.25202	3.57207	4.49019	5.24032	4.73625	4.14503	7.31205	5.46266	3.57558	3.9619	2.36935	2.04376	3.26604	5.7726	3.75038	3.43082	5.13304	4.11691	3.80112	4.32281	2.53628
ITK	1.63059	7.72523	5.68614	7.27397	3.38412	8.81011	7.34925	4.61061	6.26249	4.64384	2.70631	2.85776	6.69396	6.81223	4.75984	2.01271	3.37648	3.04684	5.571	6.67382	6.59218	3.3105	2.10601	4.65675	4.25293	3.68952	4.99786	4.87772	1.83232	-0.00665171	4.23816	2.16877	8.04015	4.54983	5.20599	1.54701	3.36958	5.77607	7.65238	2.70898	3.68082	4.21379	1.62835	5.12019	8.02636	6.07398	3.63765	4.47775	3.87143
ICOS	1.23548	4.83478	1.93557	4.83536	0.903887	4.53536	1.98503	2.04467	5.03936	3.24362	0.589188	0.819995	4.47869	2.0425	2.94527	-1	3.21521	1.03759	3.60698	5.78574	5.89764	0.576957	-1	2.37228	1.29531	1.54176	1.96359	1.4452	1.83232	-1	2.26987	0.473112	1.19106	3.35644	3.46081	0.253384	3.02056	3.6515	1.03963	-1	-0.421786	2.00831	1.62835	0.565012	0.363115	3.26212	0.995159	-0.0682413	0.868055
CLEC5A	6.39158	6.60372	3.53409	9.31396	6.7703	7.47255	8.31802	7.74432	4.02135	5.1716	9.05756	1.95401	5.11602	7.69909	7.2243	3.0629	0.676628	4.97984	9.14885	9.08082	7.42797	4.57318	4.99509	3.82768	5.76138	1.7031	8.12798	9.47923	2.14916	2.44721	7.45592	1.85132	6.41783	3.71231	7.4298	1.7085	4.93744	8.34333	8.65838	6.60167	5.90457	7.69989	6.55147	7.2275	9.55397	9.33398	7.71123	7.19588	8.97754
FPR2	6.91502	7.38909	5.23389	7.22776	3.60341	7.38466	3.05	3.59725	3.72377	2.88778	2.91282	2.23821	5.29049	1.64727	2.83758	3.61879	2.58301	4.31541	5.60692	6.16331	3.81933	0.576957	2.39402	6.09434	2.55444	3.68952	5.76764	5.44224	2.90627	-1	2.72768	4.85396	6.06124	3.27338	3.64524	4.03712	3.2302	4.70824	1.03963	2.41438	2.06946	3.68153	3.12213	2.55751	6.3059	3.30179	3.45325	2.4572	4.86856
ISG20	7.28118	10.3352	8.30434	9.50646	8.11616	6.82789	7.48427	8.21476	6.70059	7.76059	7.86744	7.4866	8.16896	6.61808	7.32743	8.0598	8.14774	6.2517	6.57704	8.17904	6.4999	6.74957	4.93654	7.34766	7.35908	5.77955	7.32475	8.16069	6.0369	5.71459	6.5735	6.88476	6.40777	8.93802	5.34572	4.2877	8.61248	7.76616	6.77345	4.17089	5.04598	6.88902	5.85665	6.74494	7.42199	6.68192	8.50134	7.53988	7.75536
IFITM2	10.7257	12.18	11.317	12.5274	9.70769	10.1003	9.28024	10.3698	9.448	9.84997	10.3694	10.1151	10.1893	8.65911	9.92928	9.93635	8.91904	9.09254	10.0748	10.7836	9.45995	10.9465	9.442	10.1996	11.2981	9.1582	11.288	10.2476	8.75382	8.41492	9.24928	10.7092	10.1999	10.7651	8.30122	9.39556	9.89439	11.0058	8.92814	11.4447	9.6436	10.3507	9.08367	8.71657	10.7438	8.96308	9.90418	12.3181	11.1217
FPR3	8.43545	10.791	9.3975	9.19743	6.59212	9.77905	8.4144	7.11146	7.01608	8.57666	7.81048	6.13131	8.59203	4.38553	6.81264	7.14089	7.29479	7.77516	7.76628	11.3223	9.15333	7.34115	6.68535	9.78281	7.83402	7.31261	9.10681	8.32305	5.89568	4.9175	6.04575	8.85411	7.89278	8.18225	8.34018	8.64815	7.48487	8.12688	4.64847	6.2816	5.98537	8.14356	5.53246	6.2276	8.5329	7.03075	7.46116	5.88354	5.53734
GBP2	11.158	12.0901	12.2042	11.9117	11.1186	15.052	10.1204	10.4779	9.45394	9.74359	10.0425	11.4698	10.7364	9.61871	9.94219	10.7298	9.58905	9.59435	10.4328	11.4456	10.6555	9.66949	12.1592	12.6743	10.9034	9.6636	11.3138	10.5493	10.1583	7.59627	9.52862	11.441	14.6508	10.6424	9.34714	8.69127	10.5064	11.0627	10.3589	6.45049	9.66435	9.96984	8.68046	9.40166	12.4651	10.5736	9.57944	11.0646	11.8386
RELB	7.11742	7.30131	8.30939	9.46475	9.09781	7.58114	8.0644	7.34817	7.76092	8.4907	6.9072	8.052	6.33535	8.11839	8.34743	7.52316	7.63884	7.1438	8.81923	9.37108	8.26386	7.50764	8.05473	6.92023	7.89451	7.9772	8.9358	7.9259	7.90511	6.94079	7.71778	8.74187	8.6034	8.9664	7.3424	7.01754	10.0367	8.17285	7.44132	6.51859	7.20124	8.29486	7.40783	7.07865	8.89759	7.58301	8.57662	8.2244	8.91422
RUNX3	5.44383	8.71222	8.34179	7.81308	5.90208	7.5709	7.36825	6.58829	7.13268	7.65093	6.32825	5.82274	7.47442	6.044	7.60703	6.92001	6.66995	6.79619	7.87154	8.88227	8.5753	6.76938	5.76564	8.50388	6.63926	6.50397	7.89539	7.56292	6.11179	5.44612	6.97154	7.10084	7.15844	7.45827	7.66144	6.48822	7.56683	7.00793	7.05577	4.72608	4.4719	7.93872	6.61642	6.37959	7.53943	7.88187	6.94193	6.2008	6.64867
CD80	4.96746	7.36042	4.52014	6.57004	3.47588	4.33206	3.88432	4.81025	3.88022	3.80298	3.52965	2.10309	3.89388	2.60737	4.73003	2.01271	2.82583	2.5692	3.98001	6.01012	4.84448	2.4485	1.44339	4.94974	4.52197	2.66823	3.77358	4.07059	4.20394	1.79581	1.20239	3.87869	3.73114	3.94483	4.05668	2.8915	3.94602	3.46703	0.802896	0.772055	0.571434	4.17914	1.62835	0.977536	4.2756	2.6128	2.69448	0.896311	2.16211
OASL	10.2087	11.5248	10.5724	11.0082	10.9231	9.18976	8.16126	9.6908	8.6901	9.3256	8.96781	8.46578	7.51405	8.75672	9.3767	8.50413	10.5303	7.5366	6.59056	9.63525	7.4168	8.86296	7.02444	8.49054	9.66972	7.38279	9.37499	8.87403	8.77557	7.06874	8.6785	8.66662	8.15441	10.3822	6.49529	7.62487	9.86622	8.89821	6.49358	2.5692	6.37203	7.84787	6.22481	6.51707	7.9343	6.72996	10.106	6.48284	8.60777
IFI44	11.5526	12.1923	10.9129	11.9007	11.5304	10.207	10.8962	10.8992	10.3282	10.6151	10.5411	9.77646	9.87605	11.394	11.0187	10.1791	10.3071	9.46164	9.64141	11.5609	9.59309	10.8915	8.74122	10.2878	11.2979	9.82477	10.6128	11.1493	10.6448	10.0707	10.0956	11.4513	10.2054	11.3379	9.38596	9.36636	11.2985	11.43	9.55976	7.11042	9.19635	10.2442	10.9079	9.8404	10.0237	9.32618	11.136	9.98681	10.191
CXCL16	10.7781	11.5888	11.537	12.067	10.7333	11.8921	11.3126	11.5139	10.5758	11.0811	11.123	10.3194	9.10808	10.5842	11.0106	10.1499	9.06227	10.6237	11.4094	11.473	11.2	10.3144	9.95653	11.6357	11.7369	10.4357	11.2197	10.9291	10.9097	10.4039	11.0164	10.8302	10.9501	11.0181	10.3679	11.3476	11.115	10.3846	11.1694	9.32191	10.0068	11.5156	9.90466	10.6761	11.4333	11.353	11.5293	11.1741	10.9464
CXCL10	8.52969	9.13249	10.0087	11.1195	10.2888	9.20226	10.3818	10.617	9.90953	9.73492	8.3617	6.0325	6.64482	10.4029	9.70441	5.59766	9.45607	7.24695	7.45013	11.7464	9.37518	5.11742	4.72796	7.89717	10.2693	6.94821	9.38052	8.97415	8.10853	7.73476	10.1359	6.96387	8.5449	10.6161	7.8256	5.68272	9.53526	9.43945	8.8775	3.16255	5.76113	7.15283	5.57229	7.44178	10.4229	6.76587	10.6901	5.96963	8.50627
ANXA1	9.05636	12.2255	11.1277	14.124	14.0348	13.3616	10.1291	10.6979	12.8462	13.0544	13.7354	9.80871	10.7115	12.192	13.5164	8.50413	10.6409	8.78878	13.593	13.2453	13.704	8.85989	9.95376	11.1549	12.1464	7.76511	12.2112	12.0606	7.96188	9.42949	11.6002	10.9209	10.2177	12.3015	13.9143	6.57978	12.6266	14.2971	12.0716	8.1966	9.98557	12.6559	13.0409	11.314	12.5579	13.8429	12.6268	13.3193	12.7751
APOBEC3D	4.95025	6.7509	4.88733	5.86856	4.7492	5.72762	6.10454	6.9174	5.28312	5.35307	5.8392	4.96772	5.67317	5.99274	6.10106	3.31146	3.52152	4.34327	5.82084	7.717	5.76295	3.44795	2.47853	4.1865	5.53688	3.52657	6.11594	5.0163	2.52296	3.3795	4.21035	5.47447	4.1727	5.148	5.60134	3.2474	5.14573	5.07393	4.57503	3.06181	3.47236	4.62767	3.55216	5.46221	5.42468	5.8975	5.46934	4.64407	4.77855
BST2	12.5931	12.7916	12.3624	13.4627	13.2902	11.6385	11.6841	13.3269	12.0554	11.7475	12.6361	11.0346	10.7076	12.5314	11.207	11.2607	10.3548	10.1359	11.4194	11.9894	11.26	12.242	10.3071	10.3984	12.8253	10.2055	12.1957	11.4176	10.5444	9.90093	10.7866	12.0742	11.9374	12.6808	9.34657	11.0791	11.3642	11.0341	11.9308	7.96518	10.1134	11.0126	12.0634	11.6587	12.1852	11.0009	12.7853	12.7526	12.0542
MX2	10.6017	12.2241	11.5215	12.2426	9.99908	9.4839	10.2182	9.55554	9.22609	9.97543	8.74614	9.30558	9.04048	8.90174	9.94396	9.35522	9.48621	8.36837	7.80158	10.3912	8.77445	8.84596	7.99143	10.2867	10.537	8.39103	8.97897	9.55934	9.25497	7.88441	8.44792	10.3514	8.55634	11.1513	7.23865	9.18613	9.81429	10.0094	6.96167	4.79045	7.66963	9.42151	7.90302	7.71155	8.77867	7.39635	10.2673	8.42819	8.94428
GBP1	11.7064	12.1241	12.3853	12.0248	12.7997	14.5803	13.135	13.1247	11.3357	11.7691	11.2164	9.7889	10.5373	12.3415	11.4984	10.1059	11.5921	9.09254	11.8449	12.0246	11.2268	9.95159	10.4392	10.5705	12.1833	9.22948	11.8497	12.6853	11.0277	8.87225	11.265	9.90569	13.8138	12.1038	11.3012	9.44867	11.6062	11.7737	12.7626	10.0722	8.90739	10.9047	10.2246	11.1592	13.7509	10.632	10.4591	10.4204	10.7547
RUNX1	9.54671	9.07189	9.86352	9.90636	8.45176	10.8773	10.0317	9.25695	9.39839	8.25521	8.51415	6.95033	7.3175	11.0397	8.52717	7.68887	9.91501	7.22466	9.37595	12.6012	9.41363	6.58049	7.49921	10.3191	9.36222	8.20985	8.73313	10.198	8.95027	6.04192	8.73204	9.2863	10.2676	7.94454	9.92755	8.80482	7.91858	9.40134	9.83802	7.36942	8.2834	9.44266	7.20316	8.34075	10.5376	8.9561	9.16846	10.3384	10.29
IL16	7.62811	8.84578	9.96541	8.92984	6.79723	10.1992	8.42714	7.94445	8.55963	8.52219	7.62473	6.23997	7.78098	6.743	8.8638	7.60111	6.72341	7.51227	8.6227	9.71177	9.75045	7.31892	7.57554	9.63424	8.0193	7.08262	9.04082	8.67132	7.42561	6.86924	8.51196	8.34671	7.85068	7.84017	9.19866	8.96922	8.24558	8.07134	7.20013	8.51506	7.81252	8.51055	8.01566	7.43771	8.3659	8.44824	7.71806	7.07485	7.15279
C5AR1	8.9874	11.0286	8.38906	11.1171	6.89604	9.5049	8.07831	8.25641	7.14508	7.54296	8.60441	5.93641	7.93201	7.66441	7.90256	8.53654	6.46996	6.41811	9.29501	9.96353	8.94747	6.8082	6.9263	9.99937	7.49814	7.40934	8.78549	8.06013	10.7368	6.03103	8.02562	7.14225	8.11629	8.27592	8.47869	7.89822	9.17006	8.30944	7.70925	7.29371	7.31057	9.16349	8.13351	7.10968	10.0835	8.97539	6.97084	9.85941	8.515
FES	8.55836	9.65443	8.83396	9.17173	8.06721	9.00337	8.09437	8.03499	8.30183	8.29379	9.02456	7.19837	8.46634	7.7195	7.78064	8.26716	6.32431	7.53358	9.36682	9.63898	8.69805	7.41007	6.78826	8.317	7.49814	6.78654	9.24965	8.05008	6.99229	7.81946	8.43447	8.50673	8.02541	7.66386	8.47413	7.19155	8.543	8.07134	7.82463	6.91491	7.28571	8.21586	7.91081	8.01447	8.24213	7.93802	8.02697	8.26752	8.68722
APOBEC3F	5.87613	7.97892	6.85173	7.41466	6.71959	6.5436	6.82452	7.06534	6.88553	6.70071	6.57618	5.28112	5.79401	6.8332	6.98659	4.76617	4.79102	5.28287	6.90379	8.55835	7.49591	5.03255	4.54411	6.11535	7.20518	5.11293	7.74915	7.82814	4.36569	5.96392	6.96324	6.32166	4.91743	7.61409	6.45265	5.5821	6.74291	7.13721	6.90662	5.29084	4.81284	6.29366	6.08493	5.87716	6.84407	7.35923	7.48941	6.04096	6.27358
CCRL2	5.98997	7.66006	6.92922	7.745	5.67895	7.12948	6.69205	5.50653	5.67369	6.37453	6.20599	5.61494	6.42956	4.97413	6.42322	5.87376	5.49134	5.62682	6.0138	8.25407	6.85479	5.44754	4.85985	6.82141	6.88567	5.48995	6.92641	5.50244	6.46594	5.13647	5.91405	6.64978	5.86187	6.87535	5.79909	6.16552	6.40225	6.55481	4.95381	3.84688	5.16969	6.88365	6.11221	5.52493	6.52494	6.03331	6.03798	4.86233	5.14559
RNF135	8.00036	9.69232	8.80117	9.77597	8.27466	9.22529	8.74611	8.14256	8.34544	9.02666	7.37266	6.92049	7.39597	8.59916	9.15208	6.97961	6.57342	7.5092	9.07143	10.2064	9.03227	7.36738	6.85301	8.12835	8.95822	7.27781	9.37499	8.79681	6.25083	8.88288	8.80473	8.80339	7.94939	9.14495	8.69144	8.36594	8.48924	9.41416	8.29521	8.21137	6.75447	8.85731	8.85651	9.00759	8.32581	8.84553	8.91984	7.64827	8.49924
APOBEC3C	7.90758	8.50734	8.48144	8.90619	7.21842	8.76366	8.66853	8.74507	7.94936	8.03755	8.35729	5.86512	7.2202	7.88529	8.64566	6.21627	8.62403	7.27615	7.47464	9.98938	9.22234	5.79543	6.24728	7.53084	8.13915	6.09522	8.24174	7.11196	6.97734	6.30855	7.76154	7.04857	6.55183	7.68007	7.35899	7.68918	6.38044	7.41732	7.71353	4.26452	6.33726	7.13486	5.83498	7.01453	8.26073	8.26721	9.30529	7.12261	7.73756
GBP5	7.83209	9.1893	8.39382	8.8896	7.83571	11.6296	7.72439	8.7005	8.49574	7.4349	7.47395	4.22015	8.22496	7.71499	8.30763	4.92384	6.08269	4.31541	8.52283	10.4407	9.55155	5.36315	5.93969	6.85093	7.2147	5.41038	8.11256	8.36256	5.95791	3.3795	7.29646	5.40056	10.3388	7.93105	9.12782	5.88209	8.10802	8.04686	9.04151	3.84688	5.23724	6.9103	6.0192	6.26483	10.3281	7.97989	5.38593	7.71211	5.93119
PDCD1LG2	6.10327	7.6834	8.00773	9.30981	6.36499	8.60458	6.59215	7.40483	7.23188	8.0731	7.87053	4.666	6.5335	5.54126	8.06657	3.0629	4.7025	4.54866	7.46489	9.24064	8.06709	5.47995	5.17046	6.90019	7.87663	4.70006	7.86151	5.7107	5.91673	6.8258	8.61894	6.40717	7.46548	7.24047	6.8264	6.75176	6.24215	8.04686	7.11526	-1	5.97975	6.80628	7.14711	7.26932	7.95044	8.03536	7.03795	4.50683	6.52955
CASP8	7.21789	9.07777	8.07005	8.57591	8.28579	8.49239	8.16126	8.31014	8.45277	7.95167	8.44514	6.27967	7.55263	8.15716	8.75145	6.20095	6.15118	6.40496	8.27747	9.35071	9.07376	6.15798	5.78236	7.59706	8.15655	6.49849	8.24579	8.09964	6.1389	6.94079	8.60699	7.85981	6.92786	7.63087	8.51171	6.59018	7.69606	8.18785	7.6208	5.07522	6.65917	7.63744	7.23246	8.22037	8.08183	8.76	8.35329	7.19141	8.16143
LY96	7.44676	8.47204	8.27237	10.3333	6.15896	8.88539	6.66156	4.98559	6.37199	6.95459	7.26844	7.00346	7.89646	5.36817	8.17287	5.32823	7.39233	7.06652	7.03811	9.07117	8.03639	6.50373	7.5193	7.04228	6.735	5.92571	7.34375	7.07279	5.65399	5.05283	6.2439	8.64917	8.38992	7.59283	6.35016	7.30006	6.44491	8.14237	4.98249	3.34508	5.67327	6.03731	5.42052	5.47814	7.32982	6.72632	6.65178	6.59544	5.63034
GAPT	5.48025	6.60372	7.69116	7.56624	5.44923	8.18345	6.70406	6.67275	7.311	7.31497	6.94297	3.2898	5.2535	4.81459	8.29496	3.0629	3.45082	5.06596	6.4344	9.46567	8.49656	6.82722	4.82799	5.84883	6.50601	4.20273	6.46037	7.51404	3.51507	5.0742	6.72857	6.40717	4.43303	6.79574	7.59856	6.45446	6.30718	7.19775	6.08121	5.82424	5.53439	6.66317	5.21777	6.00367	6.76806	7.24432	6.29735	5.44653	5.80007
APOBEC3G	7.8623	9.54084	8.66302	9.60916	8.13387	8.3379	8.71824	9.28237	7.97215	8.56225	8.44514	6.76132	7.37028	8.45239	8.72146	6.83322	6.78578	6.75011	8.69853	10.2837	8.72321	7.14283	5.93969	7.93509	8.76922	6.70314	8.93955	8.16255	6.52878	7.02001	8.18411	7.96867	6.60124	8.75877	7.58452	7.5942	7.75869	8.55484	8.47627	4.43532	6.19404	7.66588	6.96458	7.155	8.11289	8.16336	8.7749	7.28253	7.92492
CCR2	4.27924	6.39339	5.71687	4.18451	2.40569	6.74377	3.19327	4.04033	5.34888	4.74012	2.00558	1.78772	7.48642	2.60737	5.31597	1.51445	2.44432	3.81629	6.14785	8.5623	7.34788	2.98872	2.63401	4.85298	3.82581	3.18785	4.44306	5.35351	1.42573	-1	4.09344	3.96326	2.68796	3.99755	6.55986	3.91005	3.4132	4.8658	2.87678	2.41438	2.98087	3.82292	1.41121	3.29346	3.79335	5.99752	3.85174	1.68823	3.41415
SIT1	1.23548	5.51032	0.914947	4.67243	1.69697	5.05953	2.80428	3.31137	4.17429	4.33405	1.327	1.5997	4.89365	2.44249	4.57099	0.362442	2.82583	1.28747	4.82594	6.52826	5.5131	1.57492	0.537246	3.6471	3.36059	1.15218	4.09392	3.1129	0.459012	-1	2.80407	2.74775	2.22058	3.5803	5.29145	0.913876	3.2302	4.53134	1.85256	-1	1.44276	2.63807	2.13337	2.43221	1.8658	4.57106	1.99433	0.493135	0.468323
CXCR3	2.19538	5.32489	0.412836	4.80421	2.0944	5.37418	3.19327	3.6812	4.88536	3.8726	2.00558	0.426104	5.47854	3.01226	4.31401	0.362442	3.6533	3.29525	4.94298	7.35743	5.69058	2.15924	1.06032	3.09063	3.42763	2.21226	3.86058	3.90205	1.42573	-0.00665171	2.64702	2.74775	1.91426	4.40125	4.78278	1.7085	2.63485	4.78917	1.72255	2.5692	1.44276	2.99756	0.447738	2.77953	2.67722	4.50461	2.80134	-0.0682413	2.16211
CXCR6	-0.199421	5.40194	3.26971	4.80421	2.30921	6.99806	3.79727	3.31137	5.86564	4.23178	3.17594	1.78772	6.16654	3.70089	4.53697	-1	4.67175	1.85024	5.31281	6.62189	6.27707	1.79705	1.06032	4.1865	4.01208	2.10081	3.30024	2.84179	1.42573	0.57599	3.99909	2.16877	2.47311	5.96327	5.08357	3.02015	3.85405	5.07393	2.36935	2.41438	1.6832	3.68153	2.71083	2.67279	3.52435	5.72585	4.16364	0.896311	0.868055
CD3D	2.19538	6.35515	2.13077	6.41373	1.53575	6.09943	3.49934	4.1622	5.42199	4.88193	2.32766	1.3835	5.55654	3.77212	5.1458	0.747173	3.21521	1.99776	5.50591	6.45382	6.72039	2.57393	-1	4.10481	4.96719	2.58785	4.41459	4.27768	-1	-1	3.19306	2.01878	2.81525	5.36414	5.17635	2.418	3.85405	5.60779	3.25142	1.81529	2.30358	3.82292	-0.101753	2.55751	3.52435	5.41819	3.45325	0.896311	1.18078
CCL5	5.96448	10.1055	5.732	8.66962	5.80812	8.90489	6.39131	5.94049	8.06312	8.02804	6.60624	5.97562	8.6031	6.69799	7.53128	4.41411	6.58584	5.77736	7.53415	9.78781	8.94552	6.48788	4.69302	6.92023	7.66371	5.90926	7.87464	7.02023	5.21853	4.3088	6.26433	5.8636	5.76269	8.52067	7.84693	6.59535	6.87747	8.42157	4.75204	5.64434	5.08841	6.30174	5.3149	6.01464	7.13781	8.30917	6.63742	4.47775	5.66843
CD3E	3.1144	8.28891	4.57148	7.52385	4.05402	7.66056	5.2685	5.75921	7.14199	6.73383	3.4655	4.59223	7.2202	5.47876	6.26593	1.70035	4.94042	4.00252	6.98792	8.52238	7.76622	4.38057	1.99563	5.96141	6.21481	4.03095	5.88642	5.8654	2.40879	2.44721	5.009	3.87869	4.72008	6.8252	6.61615	4.09668	5.54916	6.97371	3.76211	3.65275	4.5036	5.57353	2.71083	4.82852	4.92477	7.05126	4.66609	1.46931	3.47273
RHOH	4.8793	7.57942	7.21676	6.97154	4.76747	6.71616	5.02206	5.73976	6.16241	5.62934	4.25413	3.62183	5.85702	4.63518	5.45	5.57406	4.84715	3.81629	4.74766	6.95139	6.72493	3.84636	4.26363	6.20955	6.27066	5.66667	6.34441	6.84997	6.38521	2.79485	6.356	6.01986	6.00894	6.27222	5.39803	5.74919	5.77493	6.03026	5.31119	3.16255	4.04629	5.1412	4.85834	4.97049	6.11456	5.72585	5.38593	3.72308	5.34691
FPR1	10.9768	11.0557	10.8996	12.3448	9.45355	11.6243	8.3023	9.25181	9.61321	9.22936	8.41786	8.06569	7.66605	6.88633	8.53796	9.64932	7.14049	8.71207	10.4625	10.0269	8.75017	7.27341	7.92898	10.9342	9.69885	8.75427	10.3285	9.95255	10.5712	6.00901	8.70614	11.1084	10.351	9.08075	8.60368	9.82177	9.30788	8.93869	7.42835	6.31481	8.34156	10.2593	9.18135	8.18924	10.8307	7.95833	9.2801	8.74589	8.48863
MNDA	10.5336	10.1934	10.9183	9.78398	7.98371	10.214	8.02423	7.70975	8.39298	8.50311	7.60626	7.78307	7.87226	5.96261	8.77536	8.39219	7.8268	8.55118	7.36878	10.437	9.74543	8.20231	7.86762	9.55572	8.97092	8.05588	9.09228	9.13871	7.3922	6.48646	7.82938	10.1172	8.94619	8.4888	8.65563	8.88936	7.63289	8.91183	6.90287	6.21279	8.72192	8.09327	6.5314	6.85889	7.9573	8.11963	8.36641	6.64207	7.61613
RAC2	9.27079	9.38823	9.46976	9.95059	8.3341	8.74897	8.36039	7.92306	8.26965	8.47819	7.47395	6.61999	8.32195	6.53349	8.67137	8.23366	6.85243	7.81051	9.1204	10.1931	9.10716	7.01038	6.39592	8.23138	9.15281	6.93609	8.6803	9.56712	6.85188	6.41288	7.20432	9.1155	8.85005	8.70827	7.86098	7.81864	7.66256	9.00372	7.04561	6.72209	6.36341	8.14132	6.43386	6.98694	8.30085	8.33211	7.51319	6.45326	7.3296
CCR5	8.04359	8.64249	9.52886	8.45327	7.36661	8.58563	7.31832	5.61724	7.998	7.4549	5.62101	5.06182	6.85078	5.93183	8.44927	5.36994	6.26887	6.77077	8.14479	9.57896	9.51665	5.43105	4.87551	8.06856	7.90042	5.89263	7.4387	8.44002	6.99229	5.63053	6.56804	7.57068	7.71238	7.6841	8.04652	7.30954	6.18038	8.08743	6.54736	3.25671	5.40609	7.72713	5.50527	6.08918	7.15383	7.75185	6.80734	5.94858	6.7528
LGALS9	11.8204	12.0147	12.8253	11.8773	11.3087	11.2899	10.9964	10.9456	10.6677	11.3123	10.8632	10.4655	9.53441	9.36184	11.0152	11.244	9.89892	10.2607	10.4272	11.8772	10.908	10.156	9.25026	11.2761	12.0421	10.392	10.7629	11.0846	10.403	10.128	10.0595	11.9313	10.8489	12.0133	9.63716	11.321	10.7331	11.0568	9.90275	8.65347	9.44466	10.7421	9.78121	10.1261	10.1878	10.4686	10.7798	9.5649	9.59618
IL12RB1	7.07439	7.17528	8.71056	7.25105	6.08075	7.10485	5.88991	6.19015	6.5642	6.31949	5.34613	3.97132	5.72813	3.90481	6.88205	5.95822	4.83332	5.26842	6.75965	7.78942	7.15293	4.87081	4.67522	6.65441	6.921	5.32616	6.13352	6.74922	6.19164	4.60152	5.82518	6.4879	5.70633	6.481	5.65606	6.88021	5.80799	5.60779	5.56931	2.24096	5.54966	5.94751	4.72332	5.05793	6.08145	6.21571	5.33346	4.6955	4.18347
CCR1	10.4254	10.5189	11.2354	10.031	8.7744	10.5775	9.16109	8.36828	9.37425	9.23763	8.45344	7.56261	9.00753	7.07771	9.68707	8.16424	8.16164	8.50413	9.28257	10.3795	9.7829	7.6919	7.68407	9.82541	9.67577	8.61923	9.57395	9.27954	9.11634	7.65546	7.98927	9.68298	9.5002	9.33488	8.53672	9.07111	7.71361	9.65721	7.10551	6.10301	8.30941	8.84354	7.51392	7.11987	8.90471	8.27719	8.31547	7.5643	8.26035
CD4	11.858	11.7827	12.7689	11.9756	10.2225	12.6436	10.5246	9.87811	11.2208	10.8094	10.1382	9.88213	10.9162	8.76875	11.3082	10.2914	9.6937	10.4245	10.6802	12.2945	11.8429	9.53872	9.76162	11.7288	11.3544	9.99953	11.291	11.3327	10.3766	9.94001	10.1697	11.6372	10.8167	10.9495	10.8641	11.6571	9.9579	11.0981	9.81628	8.62064	10.1645	10.8934	9.49031	9.81474	11.4894	10.7676	10.3036	9.25354	9.96156
CTSS	11.1045	11.6029	12.5074	12.145	9.97815	12.4846	10.5823	10.3158	10.99	10.6027	10.0308	8.97526	10.8998	8.38724	10.8886	9.03703	9.58236	10.0759	10.1899	12.9148	12.0198	9.28489	9.20214	11.3422	11.0018	9.76605	10.4351	10.7445	9.7331	8.76299	10.4656	10.8722	10.4324	10.8567	10.9572	11.1972	10.0562	10.7745	9.15216	8.24335	9.81407	10.4968	8.86322	9.65654	10.9667	10.9791	9.83903	8.91139	9.55017
C3AR1	10.9776	11.3815	11.1807	11.2513	9.83659	11.1905	9.44143	9.24147	10.4674	9.97296	9.3683	8.71348	9.09246	7.55758	10.1188	8.43048	8.04799	8.98943	9.95403	11.384	10.5256	8.5767	8.32817	11.0669	10.7724	10.125	9.67867	10.0696	10.6511	8.18132	9.86817	10.99	9.75118	10.6292	9.73636	10.4313	9.35058	9.60507	9.25859	7.18416	9.61758	9.90571	8.61567	9.08509	9.8336	10.1486	9.01868	8.61175	8.80304
CD86	9.75179	10.8294	10.6642	10.4524	8.05425	10.1557	8.71379	8.50127	9.24204	9.09835	8.46578	7.27502	8.72126	6.44363	9.26811	7.10429	7.30484	7.68278	8.59167	10.2884	9.96123	7.678	7.50929	9.97802	9.46952	8.59244	9.01141	9.07472	9.36622	7.63043	8.65291	9.58629	8.52758	8.90219	8.7353	9.56791	8.72925	9.16403	7.57209	5.86965	8.29137	9.08495	7.64734	8.00625	9.10645	9.08604	8.31997	7.28673	7.95605
OAS1	12.224	12.6618	11.7742	13.0245	12.6794	10.2161	11.1017	12.9381	10.8625	10.5119	12.72	10.008	10.717	11.1694	11.1413	11.5794	12.7714	10.0873	9.18643	10.7499	10.1212	10.2647	9.49114	10.2372	12.1019	9.32013	11.0646	11.0583	9.67177	9.74394	10.2259	10.9308	9.11499	12.1389	9.76528	10.4134	11.2218	10.5345	10.1801	5.04914	9.7349	10.3758	10.4552	10.2936	10.0646	9.82062	11.9107	9.78567	11.8684
MX1	14.1824	15.1079	13.5282	14.8705	15.4995	10.6333	13.0322	13.3674	13.1442	13.4592	12.6616	11.5179	11.3253	12.8641	13.4889	12.053	11.2845	10.834	11.7392	12.4065	11.5938	11.9881	10.3752	12.0999	13.8559	10.4592	13.0024	13.3907	10.8939	12.0803	12.4972	12.1741	10.369	14.4842	10.2227	11.9682	13.1254	12.6265	11.0259	8.16356	10.6007	12.6977	11.8964	11.872	11.8951	12.0714	13.7962	12.29	12.9284
OAS2	12.4501	12.9127	12.5319	12.747	12.8861	10.7736	11.5319	12.4233	11.5975	12.2649	11.9038	10.8981	11.0272	11.869	12.302	10.9458	11.6064	10.0444	10.2913	11.7654	10.7789	10.4657	10.0107	11.461	12.465	9.92736	11.1596	11.2396	9.74344	9.97523	10.7927	11.3028	9.51317	12.3585	9.93255	10.5118	11.1557	10.8076	10.3003	6.74664	9.53706	10.9254	10.4096	10.3369	10.4397	10.4467	11.9322	10.0647	10.9279
BTN3A1	10.2819	11.4936	10.509	9.86262	8.92951	12.6104	11.0287	12.1811	9.79771	10.6322	11.0148	9.87047	10.4206	10.2299	9.82122	10.5243	9.74076	10.448	9.44641	10.537	9.66154	8.65687	9.58287	10.7662	10.2925	10.0107	10.0137	9.75143	9.8061	8.42119	10.1428	9.76331	10.8621	10.4309	8.91545	10.5104	10.2271	10.1501	10.9904	7.79126	8.59616	9.49994	8.77493	10.2903	10.934	9.10368	9.7189	8.97261	10.0922
BTN3A3	10.0949	11.3316	10.4743	9.43836	8.78789	12.9279	10.7543	11.6402	9.74474	10.6632	10.429	9.83093	10.7402	9.80342	9.84575	10.2305	9.96621	11.0536	9.004	10.2669	9.49822	8.82561	9.48093	10.2487	10.2925	10.4031	9.97704	9.2027	9.24356	8.62499	9.88035	9.76479	10.7781	10.5755	9.01825	10.497	9.65706	10.5108	10.4722	7.67244	8.31724	8.945	8.9299	10.1337	10.4294	9.22471	9.41139	8.1822	9.07883
IFI44L	15.0278	14.5164	14.3825	14.0745	13.4297	12.8548	12.7284	13.0968	12.7988	13.3666	12.7618	13.1676	11.8055	12.316	13.2408	12.2345	12.1046	11.5987	10.5961	12.1596	11.7756	14.8111	13.3006	13.0161	14.1031	11.9512	12.9495	13.3195	12.8938	12.5129	12.4409	13.4743	12.275	13.8885	10.8632	13.767	12.7865	13.0058	11.58	6.57451	11.5528	12.5634	12.74	12.0735	11.8897	10.5923	13.1942	11.1876	11.3412
IFIT2	12.8519	12.8445	12.859	11.5994	12.5241	13.5389	10.5717	10.3785	10.5709	11.5228	10.4158	11.2729	11.8931	9.64819	11.3273	13.3886	12.254	11.1946	9.67193	10.5682	10.3359	11.4953	11.2479	11.6839	11.1949	10.9523	10.8601	10.4331	13.1295	9.66074	11.1	11.1445	13.493	12.2493	9.17356	11.4099	11.1188	11.1148	9.18415	8.08873	10.5725	10.0154	9.76769	9.18071	9.75374	9.43053	11.148	8.38184	9.48407
IFIT1	14.3952	14.0043	13.867	13.3828	13.2818	11.4312	11.3665	12.1822	11.552	12.3147	12.4027	13.2226	12.3431	10.8986	12.2827	13.9959	13.2021	12.5893	9.62179	10.8839	10.4921	14.062	12.7705	12.2026	12.8332	12.1157	11.4855	11.2875	12.6331	11.5418	11.6196	12.6394	12.3103	13.7364	9.3095	12.5072	12.1445	12.0381	9.44595	9.45324	11.3657	11.1263	11.0665	9.92059	10.4728	9.64765	12.9121	9.9784	10.7432
IFIT3	14.5748	13.4949	13.9533	13.1866	13.5527	13.486	11.6403	12.6475	11.9686	12.2198	11.9204	13.0055	12.9458	11.0138	12.1855	14.3127	13.1034	12.5776	10.1906	11.5049	10.7467	13.6431	12.8722	12.2235	12.9067	12.9209	11.3549	11.6719	13.2924	11.5989	11.7693	12.4084	13.5335	13.6706	9.56535	12.7	12.023	11.574	11.1624	8.7718	11.4642	11.1408	11.4911	10.7245	11.5854	10.0793	12.6047	9.92552	10.8793
[truncated: 620 more columns]
